# Supplementary material for: Malian children infected with Plasmodium ovale and Plasmodium falciparum display very similar gene expression profiles
Source: PLoS Negl Trop Dis. 2023 Jan 25;17(1):e0010802. doi: 10.1371/journal.pntd.0010802 (PMC9901758; doi:10.1371/journal.pntd.0010802)
Supplement: S1 Table — Samples with more reads mapping to the P. falciparum genome were assumed to be P. falciparum infections. Samples with more reads mapping to the P. ovale genome were assumed to be P. ovale infections. (Note sample B4 was excluded from analyses because of low quality sequencing data). (XLSX) [file pntd.0010802.s006.xlsx]

## Sheet: Sheet1
Sample	Reads mapped to P. falciparum	Reads mapped to P. ovale	Reads mapped to P. malariae	Reads mapped to P. vivax
A1	10,926,050 (99.9%)	1,792 (0.02%)	8,850 (0.08%)	4,850 (0.04%)
A2	57,892 (0.8%)	7,155,188 (99.0%)	8,324 (0.12%)	4,600 (0.06%)
B1	93,186 (1.1%)	8,575,982 (98.5%)	23,108 (0.27%)	13,418 (0.15%)
B2	68,758 (0.47%)	14,547,222 (99.4%)	6,422 (0.04%)	6,428 (0.04%)
B3	1,983,614 (99.5%)	1,186 (0.06%)	5,124 (0.27%)	4,540 (0.23%)
B4	3,221,438 (99.5%)	1,876 (0.06%)	9,248 (0.29%)	5,132 (0.16%)
C1	25,341,492 (99.7%)	16,494 (0.06%)	40,772 (0.16%)	16,448 (0.06%)
C2	107,252 (5.4%)	1,863,238 (93.9%)	6,500 (0.33%)	6,536 (0.33%)
C3	4,706,242 (99.0%)	7,774 (0.16%)	22,368 (0.47%)	15,124 (0.32%)
