# Supplementary material for: Malian children infected with Plasmodium ovale and Plasmodium falciparum display very similar gene expression profiles
Source: PLoS Negl Trop Dis. 2023 Jan 25;17(1):e0010802. doi: 10.1371/journal.pntd.0010802 (PMC9901758; doi:10.1371/journal.pntd.0010802)
Supplement: S2 Table — (XLSX) [file pntd.0010802.s007.xlsx]

## Sheet: Sheet1
Sample	Infecting species	Total Reads	Reads mapped to human (%)	Number human PCR duplicates (%)	Reads mapped to P. falciparum (%)	Number P. falciparum PCR duplicates (%)	Reads mapped to P. ovale (%)	Number P. ovale PCR duplicates (%)	Nucleotide positions covered at >20x
	(based on mapped reads)
A1	P. falciparum	107789264	90,015,380 (83.5%)	29,621,752 (33%)	10,917,450 (10%)	4,885,006 (44.7%)	2,386 (0.002%)	-	10135757
A2	P. ovale	132291512	116,064,838 (87.7%)	57,698,574 (50%)	62,292 (0.05%)	-	7,145,908 (5.4%)	3,506,080 (49.1%)	9680337
B1	P. ovale	118237092	101,861,604 (86.2%)	39,897,954 (39.2%)	99,398 (0.08%)	-	8,570,230 (7.2%)	3,450,420 (40.3%)	10274779
B2	P. ovale	100956744	80,446,152 (79.7%)	36,305,866 (45.1%)	69,972 (0.07%)	-	14,638,786 (14.5%)	7,500,160 (51.2%)	9834263
B3	P. falciparum	87136042	79,779,060 (91.6%)	22,528,320 (28.2%)	1,988,156 (2.3%)	570,366 (28.7%)	1,604 (0.002%)	-	6359960
B4	P. falciparum	55505738	48,838,536 (88%)	46,957,542 (96.1%)	3,221,438 (5.8%)	3,045,106 (94.5%)	1,876 (0.003%)	-	3027680
C1	P. falciparum	100011930	69,828,102 (69.8%)	21,499,700 (30.8%)	25,316,682 (25.3%)	13,503,540 (53.3%)	17,114 (0.02%)	-	8680589
C2	P. ovale	103718332	95,127,088 (91.7%)	29,560,460 (31.1%)	107,806 (0.1%)	-	1,865,602 (1.8%)	693,274 (37.2%)	5342015
C3	P. falciparum	100000882	88,898,082 (88.9%)	41,626,534 (46.8%)	4,726,750 (4.7%)	2,492,076 (52.7%)	12,816 (0.01%)	-	6434342
