# Supplementary material for: Malian children infected with Plasmodium ovale and Plasmodium falciparum display very similar gene expression profiles
Source: PLoS Negl Trop Dis. 2023 Jan 25;17(1):e0010802. doi: 10.1371/journal.pntd.0010802 (PMC9901758; doi:10.1371/journal.pntd.0010802)
Supplement: S3 Table — (XLSX) [file pntd.0010802.s008.xlsx]

## Sheet: supplemental_table_3
Gene	logFC	logCPM	LR	PValue	FDR
ACTA2	1.11356	3.55593	10.9822	0.000919901	0.0790635
ADCY3	0.918477	6.06079	13.2494	0.000272664	0.0332717
AIM2	1.08396	6.37089	14.4386	0.000144807	0.0204468
ANKRD22	1.73503	8.30332	20.6101	5.62996e-06	0.00186635
APOL4	3.35933	5.6626	27.8402	1.31761e-07	0.000108528
ASCL2	1.14671	4.86079	16.2943	5.42254e-05	0.0106353
ATF3	1.83711	5.75845	15.636	7.67769e-05	0.0135511
BATF2	1.33802	7.65305	13.0372	0.00030537	0.0346928
C1QA	2.2085	7.20566	20.9065	4.82244e-06	0.00180447
C1QB	2.38401	6.70951	20.5983	5.66475e-06	0.00186635
C1QC	2.26857	5.50055	14.8703	0.000115159	0.0167387
CALHM6	2.18818	7.5819	30.1603	3.97773e-08	3.93159e-05
CARD17	1.9169	5.56596	26.2369	3.02e-07	0.000213212
CCL3L3_2	1.47367	2.72401	13.9353	0.000189214	0.0252729
CCRL2	1.79953	5.55812	15.6574	7.59134e-05	0.0135511
CD163	1.09564	5.56413	12.4322	0.000421991	0.0453365
CD38	0.867149	4.8339	11.5499	0.000677544	0.0643927
CD40	1.04107	5.30563	15.0199	0.000106381	0.0161824
CEACAM1	1.64494	7.23467	20.7156	5.32812e-06	0.00186635
CHP1P2	0.855483	4.48775	10.9589	0.000931569	0.0793761
CLEC18A	0.914356	3.30792	11.0247	0.000899038	0.0779987
CLEC4E	1.04201	7.60369	13.904	0.00019239	0.0253544
CTSL	1.23031	6.61488	18.0828	2.11506e-05	0.00614861
CYP27A1	-1.04625	4.25246	13.1476	0.000287889	0.0335972
CYTOR	0.987197	5.31713	16.8666	4.01012e-05	0.00921768
DHRS12	1.34772	5.73896	22.7625	1.83307e-06	0.000905903
DNAJC1	0.894911	5.52367	12.5069	0.000405453	0.0440385
DOCK4	1.13401	4.80199	20.9115	4.81e-06	0.00180447
EFCAB2	1.90328	5.47627	37.0522	1.15006e-09	3.78907e-06
ERLIN1	1.64824	6.43608	12.6892	0.000367774	0.0403898
ETV7	1.43784	7.32818	17.0334	3.6728e-05	0.00885237
EXOC3L1	1.13346	5.22572	20.0367	7.59698e-06	0.00242221
EZH2	1.41102	4.63093	15.4429	8.50344e-05	0.014491
FAM13A-AS1	0.905501	5.30606	12.6892	0.000367773	0.0403898
FAM20A	1.34267	5.39855	18.4125	1.77887e-05	0.00532797
FAM43A	-0.889847	4.69016	10.6702	0.00108877	0.0887063
FBXO6	1.03254	6.68462	11.9918	0.000534359	0.0544495
FCGR1CP	1.62321	7.40084	10.878	0.000973111	0.0815104
FKBP5	0.975437	7.11929	10.532	0.00117325	0.0939994
FRMD3	1.17267	4.47327	16.2616	5.51721e-05	0.0106353
GALM	1.15399	5.43055	18.4762	1.72042e-05	0.00531395
GBP1P1	2.1328	5.81419	23.6865	1.13377e-06	0.000622564
GBP5	1.31599	10.5449	13.1191	0.000292306	0.0335972
GBP6	2.1167	3.33232	38.5901	5.22844e-10	2.58389e-06
GPR141	1.01426	4.99641	11.5618	0.000673214	0.0643927
GRAMD1B	1.75283	7.03526	25.643	4.10791e-07	0.000270684
H2AC18	0.987217	6.93957	11.8515	0.000576159	0.0569476
H2AC19	0.96921	6.97565	11.6963	0.000626238	0.0612845
HLA-DMA_1	1.05363	4.7988	16.5335	4.77991e-05	0.0102706
HLA-DMA_2	0.839145	5.27765	12.039	0.000520994	0.0536406
HLA-DMA_3	1.04444	3.70307	14.9768	0.00010884	0.0162996
HLA-DMA_5	0.868903	5.23882	13.1189	0.000292327	0.0335972
HLA-DMB	0.893079	4.45644	12.2523	0.000464673	0.0483456
HLA-DMB_3	1.13583	4.49774	16.2349	5.59527e-05	0.0106353
HLA-DRA_6	1.0647	6.87168	14.8937	0.000113741	0.0167387
HLA-DRB1	0.929421	5.49177	13.5466	0.000232712	0.0294888
HSD3B7	1.535	3.77904	16.3609	5.23555e-05	0.0106353
IDO1	2.6901	8.42047	33.356	7.67397e-09	9.48119e-06
IL18BP	1.00273	5.19879	10.6598	0.00109492	0.0887063
IL27	1.53817	3.35346	28.6603	8.62519e-08	7.75012e-05
IRF7	1.05475	8.83723	15.0193	0.00010642	0.0161824
IRF7_1	1.06646	9.0472	15.2259	9.53847e-05	0.0159794
KCND1	1.19784	3.37122	17.9694	2.2448e-05	0.00633931
KCNH3	-1.05857	3.98278	13.1352	0.0002898	0.0335972
KIAA0895L	0.90762	4.80062	11.1777	0.000827867	0.0743876
LAMP3	2.52453	5.24306	27.3526	1.69534e-07	0.000128898
LHFPL2	1.34143	6.22529	10.9127	0.000955073	0.0806832
LINC01303	1.72564	4.24185	24.8144	6.31239e-07	0.000389948
LINC02555	1.93224	4.59896	22.1827	2.47895e-06	0.00111372
LOC101927522	1.21769	5.29289	15.1285	0.000100434	0.0160111
LOC101927999	0.98914	5.76141	10.7617	0.0010362	0.0853483
LOC102724608	1.20509	5.14642	17.0821	3.57985e-05	0.0088458
LOC105371082	3.01538	4.89866	44.7479	2.24112e-11	2.21512e-07
LOC105373033	2.13206	3.77234	15.91	6.64256e-05	0.0121583
LOC105373582	1.92255	4.38516	33.4883	7.16928e-09	9.48119e-06
LOC105377771	1.01734	3.20996	11.8566	0.00057457	0.0569476
LOC105378085	1.40295	3.56541	13.3518	0.000258176	0.0318976
LOC107987398	1.14537	4.16677	13.9715	0.000185599	0.0251296
LOC112267861	1.12387	4.28039	15.1362	0.000100025	0.0160111
LOC388572	1.27615	3.45553	17.7019	2.58373e-05	0.00690206
LST1_1	0.856387	5.21729	10.8169	0.00100575	0.0835367
MEGF6	-0.869817	5.71424	11.1455	0.000842375	0.0750093
MIF_1	0.873118	5.79275	11.1963	0.000819584	0.0743876
MIR3945HG	1.33139	5.45938	22.9038	1.70317e-06	0.000886007
MIR4435-2HG	1.07738	6.35198	16.3424	5.28687e-05	0.0106353
MKI67	1.32967	4.36343	13.8213	0.000201045	0.0261465
MOV10	1.07506	8.02076	11.868	0.00057108	0.0569476
MSRB2	1.10324	5.76362	15.4745	8.36271e-05	0.014491
MYCL	-1.53548	4.27129	32.9538	9.43764e-09	1.03646e-05
MYO7B	1.07754	4.72031	14.0251	0.000180383	0.0251113
MYOF	1.38362	6.96622	16.6753	4.43558e-05	0.00996391
NECTIN2	1.00509	4.63569	14.5897	0.000133642	0.0191438
NELL2	-1.46707	4.4153	10.3731	0.00127866	0.0995139
NIBAN3	-1.0901	5.46487	13.2184	0.000277219	0.033415
NRN1	1.76894	3.74175	11.0559	0.000884059	0.0779987
OLIG1	-2.23432	4.36466	16.988	3.76163e-05	0.00885237
P2RY14	2.08465	7.41316	11.0235	0.00089962	0.0779987
PDE7A	-0.833239	6.22025	10.4978	0.00119514	0.0945018
PLAAT4	1.01244	7.90003	12.2616	0.00046237	0.0483456
PSME2_1	1.15151	7.587	13.9915	0.000183635	0.0251296
RECQL4	1.18288	3.8991	11.2659	0.00078943	0.0736107
RRM2	1.88686	5.04382	21.4902	3.5564e-06	0.00146465
RUBCNL	-0.969504	5.44571	15.153	9.91433e-05	0.0160111
SDC3	1.6164	4.2126	22.6227	1.97141e-06	0.000927878
SEPTIN4	2.74308	6.51062	34.9232	3.42961e-09	6.77966e-06
SERPING1	1.66826	7.66963	21.795	3.03398e-06	0.00130382
SLAMF8	2.28338	5.39711	35.8103	2.175e-09	5.37443e-06
SLC6A12	1.09823	4.23849	17.117	3.5147e-05	0.0088458
SLCO4A1	1.66441	4.03655	17.2907	3.20746e-05	0.00834277
SMCO4	0.991341	5.92822	13.3682	0.000255923	0.0318976
SOCS1	2.17574	7.3556	13.0141	0.000309147	0.0347228
SOCS3	1.06365	9.03141	15.0771	0.000103206	0.0161824
STK3	1.04315	3.85113	11.2229	0.00080792	0.0743876
TGM2	1.23643	5.36525	16.4245	5.06273e-05	0.0106353
TIMM10	1.2779	6.73599	20.8646	4.92925e-06	0.00180447
TMEM176A	1.54793	4.26182	11.1807	0.000826543	0.0743876
TMEM176B	1.13948	5.4253	11.5863	0.000664381	0.0643798
TSPAN13	-1.19188	3.43281	17.8584	2.37967e-05	0.00653351
TSPYL4	-0.926811	3.8977	10.3989	0.00126091	0.0989113
TTC9	-0.840793	4.66364	11.3824	0.000741427	0.069793
TUBA1C	0.927583	6.27882	13.6299	0.000222616	0.0285758
UBE2S	1.31656	5.83963	23.8944	1.01765e-06	0.000591675
VAMP5	1.77648	7.90163	34.4624	4.34573e-09	7.15887e-06
WARS1	1.18805	9.82802	16.0605	6.13504e-05	0.0114413
WLS	-1.18237	4.40355	16.5534	4.72999e-05	0.0102706
ZBP1	0.884334	8.06153	10.5225	0.00117927	0.0939994
ZNF438	1.008	5.44759	12.3069	0.000451287	0.0479626
