# Supplementary material for: Malian children infected with Plasmodium ovale and Plasmodium falciparum display very similar gene expression profiles
Source: PLoS Negl Trop Dis. 2023 Jan 25;17(1):e0010802. doi: 10.1371/journal.pntd.0010802 (PMC9901758; doi:10.1371/journal.pntd.0010802)
Supplement: S4 Table — (XLSX) [file pntd.0010802.s009.xlsx]

## Sheet: Unadjusted for stage compositio
Gene	logFC	logCPM	LR	PValue	FDR
PF3D7_0102800	4.06917	5.17973	12.2829	0.000457117	0.00103057
PF3D7_0103000	5.07249	5.94192	22.4645	2.14e-06	7.84e-06
PF3D7_0103100	3.79545	5.42225	13.3238	0.000262063	0.000629094
PF3D7_0103500	2.85925	5.45279	8.91315	0.00283124	0.00538611
PF3D7_0103700	2.41603	6.52769	5.96874	0.0145617	0.0238406
PF3D7_0103800	6.66056	6.36667	26.8989	2.14e-07	1.05e-06
PF3D7_0104100	1.93282	4.89454	4.52082	0.0334847	0.0508945
PF3D7_0104700	7.23861	5.80264	26.0839	3.27e-07	1.52e-06
PF3D7_0104800	4.11046	4.24918	14.1531	0.000168518	0.000419859
PF3D7_0105100	9.14077	6.9203	51.6823	6.52e-13	2.64e-11
PF3D7_0105200	6.38649	7.12029	32.564	1.15e-08	8.57e-08
PF3D7_0105900	7.38839	3.81871	26.8867	2.16e-07	1.05e-06
PF3D7_0106000	2.0953	5.21137	6.44621	0.0111189	0.0186705
PF3D7_0106200	2.40344	4.96711	5.05636	0.0245358	0.0382986
PF3D7_0106800	5.33137	7.02587	23.6011	1.19e-06	4.68e-06
PF3D7_0107000	7.146	6.8315	31.8527	1.66e-08	1.16e-07
PF3D7_0107200	9.30152	5.53435	33.0765	8.86e-09	6.88e-08
PF3D7_0108100	2.18131	4.85022	6.54376	0.0105252	0.0177512
PF3D7_0108800	3.46407	6.25919	13.5269	0.000235163	0.000568671
PF3D7_0109000	9.60405	8.82059	60.7891	6.35e-15	5.76e-13
PF3D7_0109100	11.9187	9.67622	88.1105	6.19e-21	4.07e-18
PF3D7_0109200	4.52268	7.00767	18.7169	1.52e-05	4.66e-05
PF3D7_0109400	3.86489	5.32026	11.5607	0.000673608	0.00146468
PF3D7_0109500	1.72577	5.95989	3.90594	0.0481156	0.0706824
PF3D7_0109850	3.89013	3.31745	13.4133	0.000249848	0.000600868
PF3D7_0109950	5.69901	5.19549	28.3513	1.01e-07	5.52e-07
PF3D7_0110000	6.69563	7.69821	36.8432	1.28e-09	1.37e-08
PF3D7_0110900	2.21037	6.35036	4.09518	0.0430056	0.0639253
PF3D7_0111000	5.85225	4.83613	21.6993	3.19e-06	1.12e-05
PF3D7_0111300	5.07708	4.35464	20.0696	7.47e-06	2.45e-05
PF3D7_0111400	8.1552	6.03977	41.8802	9.7e-11	1.6e-09
PF3D7_0111500	7.49734	7.19756	41.0278	1.5e-10	2.32e-09
PF3D7_0111600	5.96653	5.14525	24.4842	7.49e-07	3.13e-06
PF3D7_0111700	8.33433	4.64811	28.0468	1.18e-07	6.28e-07
PF3D7_0111800	3.32351	5.64271	9.63714	0.00190681	0.00373276
PF3D7_0202800	5.43589	3.60911	21.1406	4.27e-06	1.46e-05
PF3D7_0202900	7.10125	3.584	24.8558	6.18e-07	2.62e-06
PF3D7_0203000	4.55733	6.85803	15.6364	7.68e-05	0.000203793
PF3D7_0203100	2.43535	5.87158	8.49297	0.00356521	0.00660568
PF3D7_0203300	1.74088	5.15715	3.74611	0.0529305	0.0770671
PF3D7_0203400	9.32296	7.44466	46.7072	8.24e-12	2.01e-10
PF3D7_0203600	7.86618	4.18852	27.3237	1.72e-07	8.67e-07
PF3D7_0203800	5.00451	7.68533	17.456	2.94e-05	8.61e-05
PF3D7_0204000	5.69434	7.00105	27.2018	1.83e-07	9.19e-07
PF3D7_0204100	2.27634	5.60481	5.1182	0.0236761	0.0370344
PF3D7_0205200	7.8182	5.64102	32.6359	1.11e-08	8.35e-08
PF3D7_0205600	2.07747	6.35501	5.93016	0.0148839	0.0242474
PF3D7_0205800	2.2518	4.92638	4.50273	0.0338408	0.051317
PF3D7_0207100	2.88864	4.8763	9.40415	0.00216495	0.00419749
PF3D7_0207200	10.0317	6.22104	45.9012	1.24e-11	2.9e-10
PF3D7_0207400	10.0538	6.24196	43.5555	4.12e-11	7.82e-10
PF3D7_0207700	6.77254	5.43227	22.2027	2.45e-06	8.82e-06
PF3D7_0208100	4.74969	5.4519	21.064	4.44e-06	1.51e-05
PF3D7_0208500	2.96097	3.78555	8.90097	0.00285019	0.00541824
PF3D7_0209000	7.94903	9.07293	55.4327	9.67e-14	5.41e-12
PF3D7_0209400	1.53767	8.30672	3.30175	0.0692059	0.0982097
PF3D7_0210200	2.61301	6.72585	7.93303	0.00485404	0.00874125
PF3D7_0210300	5.6581	4.43952	23.7102	1.12e-06	4.44e-06
PF3D7_0210400	4.67995	4.32083	15.5512	8.03e-05	0.000212328
PF3D7_0211200	5.03869	5.59878	20.8634	4.93e-06	1.67e-05
PF3D7_0211300	7.61933	4.00451	30.7964	2.87e-08	1.88e-07
PF3D7_0211400	7.9563	5.85067	33.2162	8.25e-09	6.52e-08
PF3D7_0211500	7.29891	3.74498	26.7065	2.37e-07	1.14e-06
PF3D7_0211600	9.41901	5.63985	35.2378	2.92e-09	2.76e-08
PF3D7_0211700	7.22905	7.53928	45.6851	1.39e-11	3.18e-10
PF3D7_0212000	3.3451	4.70146	9.02066	0.00266945	0.00510787
PF3D7_0212700	2.39586	5.43295	6.77694	0.00923432	0.0157763
PF3D7_0213300	8.29969	6.17131	40.7688	1.71e-10	2.52e-09
PF3D7_0213400	5.17586	7.20624	30.2267	3.84e-08	2.39e-07
PF3D7_0213600	3.09377	6.2226	7.78569	0.00526617	0.00942538
PF3D7_0213700	2.61954	6.64243	9.3031	0.00228766	0.00441264
PF3D7_0213800	3.73019	5.09524	12.0015	0.00053158	0.00117726
PF3D7_0214200	3.74001	5.76833	10.5188	0.00118163	0.00244408
PF3D7_0214500	2.50565	5.56992	8.53039	0.00349265	0.00648037
PF3D7_0214700	6.29173	5.61678	27.1661	1.87e-07	9.28e-07
PF3D7_0215100	2.40011	6.03546	6.87111	0.00876001	0.0150147
PF3D7_0215200	3.4239	5.35389	15.8117	7e-05	0.000187653
PF3D7_0215800	6.78657	4.997	28.5476	9.14e-08	5.14e-07
PF3D7_0215900	9.50144	5.71356	33.7887	6.14e-09	5.1e-08
PF3D7_0216000	3.56534	6.83989	8.46575	0.00361895	0.00669112
PF3D7_0216400	4.0962	5.61184	17.0059	3.73e-05	0.000107146
PF3D7_0216700	2.54714	6.03726	7.29703	0.00690686	0.0121389
PF3D7_0217100	7.82554	7.11742	40.2767	2.2e-10	3.12e-09
PF3D7_0217900	7.19795	7.3564	36.0773	1.9e-09	1.93e-08
PF3D7_0218000	5.52609	5.82805	28.19	1.1e-07	5.92e-07
PF3D7_0219100	4.28669	7.765	27.6228	1.47e-07	7.62e-07
PF3D7_0219300	3.25612	5.19051	9.81128	0.00173445	0.00343107
PF3D7_0219600	3.42309	6.17238	11.7734	0.000600831	0.00131952
PF3D7_0303200	3.49165	6.23652	11.208	0.000814438	0.00173927
PF3D7_0303400	1.72898	4.5815	4.31345	0.0378122	0.056848
PF3D7_0303500	4.70383	5.73987	25.432	4.58e-07	2.05e-06
PF3D7_0303600	7.53846	3.94491	28.0755	1.17e-07	6.21e-07
PF3D7_0303700	6.98124	4.94274	32.7937	1.02e-08	7.79e-08
PF3D7_0303900	5.96714	7.9265	22.3396	2.28e-06	8.29e-06
PF3D7_0304100	5.57189	7.64297	15.7455	7.25e-05	0.000193347
PF3D7_0304300	2.45593	5.81806	8.03719	0.00458265	0.00830368
PF3D7_0304400	1.36677	10.0378	4.40382	0.0358586	0.0540653
PF3D7_0304800	8.34871	6.22681	30.569	3.22e-08	2.07e-07
PF3D7_0305600	3.34781	5.9247	10.7056	0.00106813	0.00222506
PF3D7_0305800	2.81965	4.52504	8.59412	0.00337251	0.0062764
PF3D7_0305900	6.65916	5.33914	31.1734	2.36e-08	1.6e-07
PF3D7_0306000	5.69902	6.21327	25.3183	4.86e-07	2.16e-06
PF3D7_0306400	5.67134	8.34975	29.514	5.55e-08	3.27e-07
PF3D7_0306500	5.69898	5.82546	27.4446	1.62e-07	8.24e-07
PF3D7_0306600	10.6554	6.82026	56.2443	6.4e-14	4.21e-12
PF3D7_0307300	3.20937	4.47739	10.3117	0.00132189	0.00269605
PF3D7_0307400	5.53942	5.7994	21.8363	2.97e-06	1.05e-05
PF3D7_0307500	7.67697	5.58605	36.9162	1.23e-09	1.34e-08
PF3D7_0307700	2.64718	6.35364	6.74682	0.00939148	0.0160017
PF3D7_0307900	3.14072	5.38671	9.74599	0.00179715	0.0035365
PF3D7_0308000	4.96136	4.18464	14.9404	0.000110959	0.000285929
PF3D7_0308100	7.81393	5.71143	33.6803	6.5e-09	5.34e-08
PF3D7_0308700	9.087	5.31885	34.0551	5.36e-09	4.56e-08
PF3D7_0308800	6.83726	3.36526	23.1905	1.47e-06	5.62e-06
PF3D7_0309100	8.15812	7.43905	34.9292	3.42e-09	3.18e-08
PF3D7_0309900	1.97216	4.80491	3.37231	0.0663006	0.094597
PF3D7_0310000	6.64867	5.61514	24.9595	5.85e-07	2.52e-06
PF3D7_0310900	1.58588	4.57098	4.33674	0.0372984	0.0561075
PF3D7_0311300	8.092	6.88215	40.9738	1.54e-10	2.33e-09
PF3D7_0311400	5.95012	6.97856	28.0588	1.18e-07	6.26e-07
PF3D7_0311700	7.40429	9.7167	53.4363	2.67e-13	1.25e-11
PF3D7_0311800	5.76291	5.3514	24.5393	7.28e-07	3.05e-06
PF3D7_0312400	3.9907	6.82546	14.1581	0.000168071	0.000419142
PF3D7_0313300	2.49428	3.88084	6.74239	0.00941485	0.0160223
PF3D7_0313600	9.02918	5.25185	35.3302	2.78e-09	2.67e-08
PF3D7_0313700	5.82071	3.92702	23.6095	1.18e-06	4.66e-06
PF3D7_0313900	8.30507	4.61887	26.1858	3.1e-07	1.45e-06
PF3D7_0314000	4.33694	7.34039	17.0398	3.66e-05	0.000105486
PF3D7_0314200	4.04143	5.80478	12.1495	0.000491008	0.00109664
PF3D7_0314300	4.00355	4.46891	12.2049	0.00047664	0.00106909
PF3D7_0314400	2.27628	7.24164	6.33217	0.0118567	0.0197687
PF3D7_0315000	7.70454	5.61102	39.5029	3.28e-10	4.42e-09
PF3D7_0315200	1.55621	4.86236	3.98551	0.0458932	0.0677201
PF3D7_0315300	4.21291	5.5161	12.3589	0.000438896	0.000995163
PF3D7_0315400	4.51159	4.87866	15.4193	8.61e-05	0.000226089
PF3D7_0315600	10.6822	6.84868	52.0628	5.38e-13	2.21e-11
PF3D7_0315700	5.13751	5.31124	14.3408	0.000152521	0.000383269
PF3D7_0316000	3.12497	4.77489	5.53861	0.0186014	0.0296933
PF3D7_0316100	3.59905	5.6665	10.395	0.00126359	0.00259525
PF3D7_0316200	7.1425	5.37343	28.4589	9.57e-08	5.31e-07
PF3D7_0316300	6.24578	6.72964	33.8487	5.96e-09	4.98e-08
PF3D7_0316400	4.07139	3.6937	13.1673	0.000284874	0.000677671
PF3D7_0316500	7.57045	7.67833	47.9432	4.39e-12	1.18e-10
PF3D7_0317200	4.47455	6.60704	19.1877	1.18e-05	3.72e-05
PF3D7_0317400	3.07731	4.28737	9.35849	0.00221955	0.0042844
PF3D7_0318000	6.46504	6.43363	26.5051	2.63e-07	1.25e-06
PF3D7_0318100	4.47571	5.26155	15.4117	8.64e-05	0.000226542
PF3D7_0318400	9.64483	7.47963	50.1707	1.41e-12	5.01e-11
PF3D7_0318500	4.95252	6.2333	20.155	7.14e-06	2.35e-05
PF3D7_0318800	7.24453	5.18946	30.4651	3.4e-08	2.16e-07
PF3D7_0318900	1.36858	9.10266	4.50039	0.0338871	0.0513577
PF3D7_0319100	2.41177	7.97414	8.25698	0.00405957	0.00740688
PF3D7_0319400	4.62123	6.19584	23.7584	1.09e-06	4.36e-06
PF3D7_0319800	5.41155	5.37765	18.7933	1.46e-05	4.49e-05
PF3D7_0320000	6.11972	6.4296	32.5463	1.16e-08	8.59e-08
PF3D7_0320200	4.83632	5.99806	16.1848	5.75e-05	0.000157952
PF3D7_0320500	3.82384	7.03186	14.8785	0.000114661	0.000294315
PF3D7_0320600	9.28623	5.50152	42.1414	8.49e-11	1.43e-09
PF3D7_0320700	7.70585	7.13547	44.7498	2.24e-11	4.79e-10
PF3D7_0320800	3.38744	5.09317	10.4725	0.00121167	0.00249836
PF3D7_0321200	5.36736	4.9244	22.7514	1.84e-06	6.86e-06
PF3D7_0321600	3.47273	5.86687	8.44961	0.00365122	0.00673186
PF3D7_0321700	4.61783	8.14003	31.9025	1.62e-08	1.13e-07
PF3D7_0322800	4.60726	5.26624	17.0798	3.58e-05	0.000103511
PF3D7_0323300	4.28411	6.30713	18.5549	1.65e-05	5.03e-05
PF3D7_0323600	2.23765	6.9432	6.26757	0.0122968	0.0204635
PF3D7_0402300	2.92969	6.35925	8.46333	0.00362377	0.00669533
PF3D7_0403100	3.47498	5.83601	10.0978	0.00148449	0.00297918
PF3D7_0403300	3.55554	8.37306	19.0778	1.25e-05	3.92e-05
PF3D7_0403500	2.95915	6.69051	12.6044	0.00038483	0.000883498
PF3D7_0403900	5.7385	6.49289	32.8199	1.01e-08	7.73e-08
PF3D7_0404100	8.74758	8.1517	48.0247	4.21e-12	1.14e-10
PF3D7_0405300	2.75791	6.38908	8.70759	0.00316887	0.00595097
PF3D7_0405500	2.77944	7.07104	9.78897	0.00175562	0.00345735
PF3D7_0405700	5.43755	6.41024	26.8216	2.23e-07	1.08e-06
PF3D7_0405800	8.67856	4.94812	36.9494	1.21e-09	1.33e-08
PF3D7_0406700	5.68183	4.35643	26.4553	2.7e-07	1.28e-06
PF3D7_0406800	2.53486	4.78706	6.59627	0.0102192	0.0172906
PF3D7_0407400	4.39083	7.73119	21.7584	3.09e-06	1.09e-05
PF3D7_0407500	3.18084	6.69057	10.8285	0.000999489	0.00209368
PF3D7_0407700	8.29601	6.4187	41.848	9.87e-11	1.61e-09
PF3D7_0408500	7.71292	6.31518	33.9193	5.74e-09	4.85e-08
PF3D7_0409700	6.36726	6.50644	28.8955	7.64e-08	4.35e-07
PF3D7_0409900	9.92664	6.11015	39.7232	2.93e-10	4.01e-09
PF3D7_0410500	6.82997	7.26074	41.6493	1.09e-10	1.74e-09
PF3D7_0411700	8.9901	6.842	42.4375	7.3e-11	1.27e-09
PF3D7_0411900	3.25492	6.2002	9.88001	0.00167084	0.00331271
PF3D7_0412200	1.88474	5.24688	3.27497	0.0703443	0.0996639
PF3D7_0413700	7.58497	6.62542	41.3393	1.28e-10	2.03e-09
PF3D7_0413800	10.5807	6.74147	49.9702	1.56e-12	5.33e-11
PF3D7_0414000	5.62913	7.98964	21.9023	2.87e-06	1.02e-05
PF3D7_0414100	3.52397	5.09996	5.99219	0.0143693	0.0235991
PF3D7_0414200	8.88013	5.11905	32.0589	1.5e-08	1.07e-07
PF3D7_0414300	1.97764	5.89359	3.78893	0.0515926	0.0752858
PF3D7_0414500	5.09118	6.67694	14.5116	0.000139302	0.000351731
PF3D7_0414600	10.213	6.38512	44.4417	2.62e-11	5.34e-10
PF3D7_0414700	9.00218	5.2362	37.3084	1.01e-09	1.14e-08
PF3D7_0414900	6.5955	5.12648	24.8544	6.18e-07	2.62e-06
PF3D7_0415700	8.48075	4.77	35.134	3.08e-09	2.89e-08
PF3D7_0416600	9.66214	5.8724	37.5998	8.69e-10	1.02e-08
PF3D7_0417000	7.27413	8.62807	43.9975	3.29e-11	6.31e-10
PF3D7_0417100	8.2801	4.58227	28.0856	1.16e-07	6.19e-07
PF3D7_0417200	9.18197	5.42507	30.5041	3.33e-08	2.13e-07
PF3D7_0417300	2.13325	8.87147	8.28452	0.00399844	0.00731565
PF3D7_0417500	5.45906	5.88029	24.9995	5.73e-07	2.47e-06
PF3D7_0417600	4.04158	6.05041	12.6817	0.000369246	0.000855182
PF3D7_0417800	2.51917	5.34616	6.06993	0.0137503	0.0226531
PF3D7_0417900	5.82096	5.2808	19.7269	8.93e-06	2.88e-05
PF3D7_0418000	5.05225	7.10332	18.7618	1.48e-05	4.56e-05
PF3D7_0418800	5.77169	9.14599	37.5008	9.14e-10	1.05e-08
PF3D7_0418900	5.79965	6.29245	29.3044	6.19e-08	3.62e-07
PF3D7_0419000	7.6747	5.47413	27.6988	1.42e-07	7.37e-07
PF3D7_0419100	7.57376	5.42274	33.6857	6.48e-09	5.34e-08
PF3D7_0419300	4.4085	3.6091	15.0618	0.000104045	0.000269433
PF3D7_0419400	4.13649	4.81888	16.2305	5.61e-05	0.000154671
PF3D7_0420200	1.93416	4.7559	4.97725	0.0256828	0.0398887
PF3D7_0420400	4.57561	5.87574	10.526	0.00117705	0.00243652
PF3D7_0420500	10.897	7.05991	50.8012	1.02e-12	3.95e-11
PF3D7_0420600	6.09961	6.07128	25.2573	5.02e-07	2.22e-06
PF3D7_0421700	4.73237	5.02304	15.9499	6.5e-05	0.000176414
PF3D7_0421800	10.2108	6.38638	42.7109	6.35e-11	1.14e-09
PF3D7_0422000	3.92731	6.45301	12.8835	0.000331488	0.000779397
PF3D7_0422600	4.85687	6.88722	28.3551	1.01e-07	5.52e-07
PF3D7_0423500	7.75824	8.29269	39.1055	4.02e-10	5.36e-09
PF3D7_0501700	8.26651	4.53222	27.5066	1.57e-07	8.06e-07
PF3D7_0501800	5.99562	5.81509	29.5283	5.51e-08	3.27e-07
PF3D7_0501900	2.27637	5.24983	6.50456	0.0107598	0.0181237
PF3D7_0502500	2.41226	3.58916	6.73761	0.00944008	0.0160548
PF3D7_0502600	1.58289	4.96658	4.01184	0.0451817	0.0668578
PF3D7_0502700	1.54277	4.09892	3.83528	0.0501847	0.0733533
PF3D7_0502900	5.62739	7.00498	25.8062	3.77e-07	1.72e-06
PF3D7_0503000	3.80319	5.08824	12.5042	0.000406041	0.000926534
PF3D7_0503100	5.33979	7.43429	19.5871	9.61e-06	3.08e-05
PF3D7_0503200	6.03255	7.65086	24.0909	9.19e-07	3.75e-06
PF3D7_0503500	4.89395	5.73773	18.3913	1.8e-05	5.44e-05
PF3D7_0504100	7.32553	5.50221	31.8623	1.65e-08	1.15e-07
PF3D7_0504200	8.49156	4.77401	36.952	1.21e-09	1.33e-08
PF3D7_0504300	9.64587	5.84891	43.0975	5.21e-11	9.52e-10
PF3D7_0504500	7.79133	8.78831	40.0066	2.53e-10	3.52e-09
PF3D7_0504600	12.1161	8.25673	85.006	2.97e-20	1.57e-17
PF3D7_0504900	5.07569	5.53389	19.9429	7.98e-06	2.6e-05
PF3D7_0505300	7.95137	5.77477	36.8935	1.25e-09	1.35e-08
PF3D7_0505400	5.81086	4.57424	20.3987	6.29e-06	2.09e-05
PF3D7_0505900	3.7461	8.22312	22.0152	2.71e-06	9.65e-06
PF3D7_0506000	2.33427	6.27057	7.14332	0.00752438	0.0131104
PF3D7_0506400	10.9488	7.1097	48.7748	2.87e-12	8.68e-11
PF3D7_0507400	7.09878	4.98047	30.7076	3e-08	1.96e-07
PF3D7_0508200	4.86536	4.93535	17.9727	2.24e-05	6.67e-05
PF3D7_0508400	3.14371	6.11132	5.8398	0.0156676	0.025367
PF3D7_0508800	4.02299	5.0012	14.59	0.000133619	0.000338031
PF3D7_0508900	3.47425	5.40935	12.5554	0.00039506	0.000903829
PF3D7_0509100	6.73702	7.61815	41.0555	1.48e-10	2.3e-09
PF3D7_0509200	7.59567	5.49735	33.6377	6.64e-09	5.42e-08
PF3D7_0510000	4.93487	6.14209	26.0686	3.29e-07	1.53e-06
PF3D7_0510100	3.36071	7.07864	16.6991	4.38e-05	0.000124049
PF3D7_0510300	3.60059	6.40817	15.4168	8.62e-05	0.000226162
PF3D7_0510400	2.45403	7.24044	10.9561	0.000932975	0.00197003
PF3D7_0510500	3.47203	7.66949	11.6923	0.000627588	0.00137256
PF3D7_0510700	5.95767	5.92451	23.4237	1.3e-06	5.06e-06
PF3D7_0510800	7.42178	7.35388	30.799	2.86e-08	1.88e-07
PF3D7_0511100	5.08321	6.90805	18.5787	1.63e-05	4.98e-05
PF3D7_0511200	4.65835	6.79991	15.8179	6.97e-05	0.000187232
PF3D7_0512000	2.57708	7.96169	7.10105	0.00770389	0.0134054
PF3D7_0512200	1.72042	5.22995	3.71073	0.0540638	0.0784134
PF3D7_0512500	2.01292	4.05463	4.12539	0.0422444	0.0629716
PF3D7_0512900	3.32039	4.27536	8.72732	0.00313478	0.00589535
PF3D7_0513000	3.01875	7.17744	6.59456	0.0102291	0.0172961
PF3D7_0513400	2.38645	4.88221	5.07246	0.0243089	0.037979
PF3D7_0513500	3.80164	8.30121	22.9085	1.7e-06	6.39e-06
PF3D7_0513800	5.78947	6.88524	34.3182	4.68e-09	4.13e-08
PF3D7_0514000	10.1086	6.27714	37.3055	1.01e-09	1.14e-08
PF3D7_0514100	3.82862	4.87887	12.6598	0.000373596	0.000862041
PF3D7_0514300	1.99897	5.89434	3.83134	0.0503026	0.0734849
PF3D7_0514500	6.57308	5.94394	24.9445	5.9e-07	2.53e-06
PF3D7_0515400	8.8801	9.48605	44.1317	3.07e-11	5.97e-10
PF3D7_0515600	8.96645	8.83085	45.4975	1.53e-11	3.44e-10
PF3D7_0515700	7.63518	8.71593	38.0362	6.94e-10	8.65e-09
PF3D7_0515900	7.81205	6.42037	29.5447	5.46e-08	3.25e-07
PF3D7_0516400	3.7445	6.986	13.7186	0.000212336	0.000518715
PF3D7_0516500	5.23169	8.76884	19.8502	8.38e-06	2.71e-05
PF3D7_0517500	1.77609	6.69725	4.08667	0.0432228	0.0641756
PF3D7_0517800	6.76977	7.31679	24.3107	8.2e-07	3.4e-06
PF3D7_0518100	3.09527	6.58166	6.5	0.0107874	0.0181585
PF3D7_0518200	4.99577	5.18378	22.2534	2.39e-06	8.6e-06
PF3D7_0518400	5.42697	5.85189	25.0448	5.6e-07	2.43e-06
PF3D7_0518700	3.72516	7.17838	16.6825	4.42e-05	0.000125008
PF3D7_0518800	7.28387	9.50991	35.9871	1.99e-09	2.02e-08
PF3D7_0519000	6.51244	5.60188	28.3307	1.02e-07	5.57e-07
PF3D7_0519100	9.58359	7.63983	62.6909	2.42e-15	2.73e-13
PF3D7_0520300	2.15397	7.5733	7.26593	0.00702748	0.0122934
PF3D7_0521100	6.72156	3.28208	22.4074	2.21e-06	8.07e-06
PF3D7_0521800	1.91428	5.88726	5.31866	0.0210982	0.033339
PF3D7_0521900	2.2758	5.86028	6.64013	0.00997064	0.0168828
PF3D7_0522200	2.23862	7.42003	8.703	0.00317687	0.00596173
PF3D7_0522500	9.21172	7.79452	53.9631	2.04e-13	1.01e-11
PF3D7_0522700	7.016	5.27955	25.9493	3.51e-07	1.62e-06
PF3D7_0523200	1.70181	5.82853	4.25458	0.0391446	0.0586834
PF3D7_0523300	6.19748	6.16329	27.4931	1.58e-07	8.1e-07
PF3D7_0523500	10.4438	6.60913	41.9462	9.38e-11	1.56e-09
PF3D7_0523600	9.0017	5.22032	32.9299	9.55e-09	7.35e-08
PF3D7_0523700	2.34634	6.67803	8.69617	0.00318879	0.00597983
PF3D7_0524600	6.33493	7.80588	39.6209	3.08e-10	4.19e-09
PF3D7_0524700	4.22779	7.34976	20.5739	5.74e-06	1.92e-05
PF3D7_0525300	7.36119	5.58659	28.5046	9.35e-08	5.24e-07
PF3D7_0525600	7.49862	5.42617	28.492	9.41e-08	5.26e-07
PF3D7_0525700	7.01265	3.50964	25.0609	5.55e-07	2.42e-06
PF3D7_0525900	9.88624	8.00576	49.5838	1.9e-12	6.1e-11
PF3D7_0526400	2.99812	3.53676	9.25707	0.00234589	0.00452163
PF3D7_0526700	2.49079	6.30993	3.45347	0.0631191	0.090655
PF3D7_0527200	1.6829	8.13605	3.33585	0.0677854	0.0964018
PF3D7_0528500	3.38495	6.68348	11.1218	0.00085319	0.0018176
PF3D7_0528900	3.95147	7.47831	19.0701	1.26e-05	3.93e-05
PF3D7_0529300	8.06116	5.95364	35.5844	2.44e-09	2.4e-08
PF3D7_0529400	2.15468	7.41134	4.15219	0.0415807	0.0620879
PF3D7_0529500	1.59013	6.52871	3.38549	0.0657727	0.0939967
PF3D7_0529800	4.19502	5.40111	19.4047	1.06e-05	3.36e-05
PF3D7_0530200	8.98253	5.21023	38.0156	7.02e-10	8.66e-09
PF3D7_0530750	5.60366	5.78228	20.1873	7.02e-06	2.32e-05
PF3D7_0530800	6.57683	8.6853	34.8669	3.53e-09	3.25e-08
PF3D7_0530900	6.29017	6.75048	35.5078	2.54e-09	2.48e-08
PF3D7_0531300	9.75772	5.95439	44.8643	2.11e-11	4.55e-10
PF3D7_0602000	2.37634	6.04459	8.09417	0.0044408	0.00806888
PF3D7_0602700	1.62668	5.69183	3.33343	0.067885	0.0964914
PF3D7_0603700	6.26349	4.22917	18.6942	1.53e-05	4.71e-05
PF3D7_0603800	1.88509	4.81839	3.7344	0.0533029	0.0774309
PF3D7_0603900	9.39761	7.61756	34.2393	4.87e-09	4.26e-08
PF3D7_0604000	6.77102	5.88769	27.028	2.01e-07	9.88e-07
PF3D7_0604200	9.32671	5.55031	38.0763	6.8e-10	8.56e-09
PF3D7_0604400	6.78216	6.88569	34.5741	4.1e-09	3.72e-08
PF3D7_0604600	3.25679	6.14405	12.6796	0.000369661	0.000855389
PF3D7_0604900	3.52128	4.81004	13.2065	0.000278987	0.000665472
PF3D7_0605200	9.45991	5.67552	42.2463	8.05e-11	1.38e-09
PF3D7_0605300	5.26791	7.7647	22.8022	1.8e-06	6.7e-06
PF3D7_0605400	4.84841	3.74177	17.7357	2.54e-05	7.51e-05
PF3D7_0605500	6.23372	4.869	26.6788	2.4e-07	1.15e-06
PF3D7_0605600	5.69822	5.72103	26.2129	3.06e-07	1.43e-06
PF3D7_0605700	12.2023	8.34402	63.0807	1.98e-15	2.37e-13
PF3D7_0606400	8.59483	8.42189	58.1396	2.44e-14	1.95e-12
PF3D7_0607100	2.97007	4.82331	10.5702	0.00114928	0.00238466
PF3D7_0607200	7.06165	6.01936	27.4387	1.62e-07	8.25e-07
PF3D7_0607600	8.20604	7.0649	39.9009	2.67e-10	3.68e-09
PF3D7_0607700	5.83764	8.60978	19.1419	1.21e-05	3.81e-05
PF3D7_0608400	3.45929	4.87156	12.2159	0.000473828	0.0010646
PF3D7_0608600	2.30805	5.71676	5.4543	0.0195202	0.0309944
PF3D7_0608800	3.0822	6.58006	7.98577	0.00471463	0.00852768
PF3D7_0609500	4.78419	4.8722	18.4334	1.76e-05	5.33e-05
PF3D7_0609800	3.02975	6.09313	9.51734	0.00203539	0.00396969
PF3D7_0610000	5.57126	5.32	24.1025	9.13e-07	3.74e-06
PF3D7_0610400	5.36442	8.93009	28.7416	8.27e-08	4.7e-07
PF3D7_0611000	8.52037	4.79836	37.1377	1.1e-09	1.23e-08
PF3D7_0611100	6.75007	3.29394	23.1043	1.53e-06	5.83e-06
PF3D7_0611200	7.49843	5.42135	32.34	1.29e-08	9.43e-08
PF3D7_0611300	8.58849	7.38056	56.5614	5.45e-14	3.71e-12
PF3D7_0611400	1.2874	8.86656	3.43312	0.0639012	0.0916208
PF3D7_0611500	7.49472	7.59534	36.7717	1.33e-09	1.4e-08
PF3D7_0611900	5.06418	6.6828	19.5198	9.96e-06	3.18e-05
PF3D7_0612000	3.15542	5.09163	7.28412	0.00695668	0.0121939
PF3D7_0612200	6.78529	6.22983	30.8791	2.75e-08	1.83e-07
PF3D7_0612500	5.78173	6.21977	20.7955	5.11e-06	1.72e-05
PF3D7_0613000	7.18654	6.40311	38.6819	4.99e-10	6.43e-09
PF3D7_0613400	9.3922	5.60261	40.9482	1.56e-10	2.34e-09
PF3D7_0613500	5.18467	5.22504	19.9792	7.83e-06	2.56e-05
PF3D7_0613600	9.77713	5.9805	38.8127	4.66e-10	6.08e-09
PF3D7_0613700	2.62538	5.4803	7.67345	0.00560392	0.00998234
PF3D7_0613800	5.16681	6.07478	16.005	6.32e-05	0.00017245
PF3D7_0614600	9.55069	5.7602	38.0045	7.06e-10	8.66e-09
PF3D7_0614700	6.18408	4.2213	22.0199	2.7e-06	9.65e-06
PF3D7_0614800	4.04769	5.07123	14.4932	0.000140666	0.000354495
PF3D7_0614900	5.32703	5.13916	21.8276	2.98e-06	1.05e-05
PF3D7_0615100	9.44453	5.65951	39.1098	4.01e-10	5.36e-09
PF3D7_0615200	5.83806	7.38901	25.4478	4.55e-07	2.04e-06
PF3D7_0615500	1.65826	5.3491	3.75311	0.0527095	0.0767877
PF3D7_0615700	2.21878	6.76459	6.65104	0.00990978	0.0167994
PF3D7_0615800	9.18267	5.41358	41.7714	1.03e-10	1.67e-09
PF3D7_0615900	3.25511	6.2376	6.52595	0.0106312	0.0179184
PF3D7_0616100	2.31418	7.16304	7.21432	0.00723241	0.0126351
PF3D7_0616200	6.66122	7.84095	30.2095	3.88e-08	2.4e-07
PF3D7_0616600	7.67489	5.578	35.8868	2.09e-09	2.1e-08
PF3D7_0616700	3.91787	4.39109	11.0793	0.000872954	0.0018567
PF3D7_0616800	3.53426	6.4209	7.57959	0.0059033	0.0104872
PF3D7_0617300	2.58145	5.08322	4.36723	0.0366364	0.0551433
PF3D7_0618500	4.28808	4.95903	15.9939	6.35e-05	0.000173258
PF3D7_0618600	7.30116	7.00073	36.6337	1.43e-09	1.49e-08
PF3D7_0618900	2.80732	3.65654	6.14319	0.0131919	0.0218289
PF3D7_0619700	3.59173	4.92937	13.5126	0.000236964	0.000572499
PF3D7_0620100	10.4695	6.63332	48.7411	2.92e-12	8.7e-11
PF3D7_0620300	3.56004	3.983	12.3909	0.000431436	0.000980232
PF3D7_0620400	5.62806	5.89633	21.2931	3.94e-06	1.36e-05
PF3D7_0620700	4.90532	6.49218	11.2931	0.000777971	0.00166545
PF3D7_0621000	3.84756	7.22482	12.6027	0.000385197	0.000883569
PF3D7_0621100	5.73281	7.65509	36.8569	1.27e-09	1.37e-08
PF3D7_0621400	2.49233	8.1854	10.1827	0.00141762	0.00286397
PF3D7_0621500	2.85852	6.63994	10.8936	0.000964964	0.00203106
PF3D7_0622000	1.55602	6.29466	3.738	0.0531882	0.0773566
PF3D7_0622300	1.85515	6.06597	4.6275	0.0314635	0.0480722
PF3D7_0622500	3.07961	6.68054	7.17742	0.00738269	0.0128805
PF3D7_0622600	3.40017	3.30904	10.248	0.00136836	0.00277576
PF3D7_0622700	2.61567	6.08392	6.99744	0.00816264	0.0140733
PF3D7_0623300	5.15802	6.6937	17.0184	3.7e-05	0.00010656
PF3D7_0623900	1.8026	6.70082	5.03955	0.0247749	0.0386154
PF3D7_0624200	5.97532	6.15146	26.4383	2.72e-07	1.29e-06
PF3D7_0624300	6.63412	6.72879	32.6007	1.13e-08	8.46e-08
PF3D7_0624400	4.41914	6.88496	16.6541	4.49e-05	0.00012635
PF3D7_0624500	6.5369	7.28425	37.6174	8.61e-10	1.02e-08
PF3D7_0624700	9.07341	8.34449	57.3077	3.73e-14	2.72e-12
PF3D7_0624900	9.59708	5.7745	28.4869	9.43e-08	5.26e-07
PF3D7_0625000	6.21497	5.53222	22.0509	2.66e-06	9.5e-06
PF3D7_0625100	8.24713	7.79483	44.328	2.78e-11	5.58e-10
PF3D7_0625300	3.58003	6.20151	12.1302	0.000496124	0.00110619
PF3D7_0625700	4.74808	7.53217	24.9348	5.93e-07	2.53e-06
PF3D7_0625900	8.09799	6.39062	25.8043	3.78e-07	1.72e-06
PF3D7_0626300	4.08321	5.15716	13.4786	0.000241303	0.000582447
PF3D7_0626500	3.98564	6.31893	13.2597	0.00027117	0.000649771
PF3D7_0627200	4.96579	6.0549	23.7857	1.08e-06	4.31e-06
PF3D7_0627400	4.7491	6.05486	16.1114	5.97e-05	0.000164017
PF3D7_0628100	4.81911	9.62443	32.5445	1.16e-08	8.59e-08
PF3D7_0628500	5.95442	5.8132	32.7971	1.02e-08	7.79e-08
PF3D7_0629200	1.97756	9.04376	5.00413	0.025287	0.0393436
PF3D7_0629300	3.34953	4.9864	7.56086	0.00596495	0.0105825
PF3D7_0629400	5.29449	6.59219	20.7909	5.12e-06	1.73e-05
PF3D7_0630000	8.75642	9.55455	49.6066	1.88e-12	6.1e-11
PF3D7_0630100	3.59429	5.78052	13.6444	0.000220899	0.000537638
PF3D7_0630200	11.7136	9.77131	76.0991	2.7e-18	8.87e-16
PF3D7_0630300	5.84015	6.96478	25.0453	5.6e-07	2.43e-06
PF3D7_0630800	11.1926	7.33979	47.875	4.54e-12	1.21e-10
PF3D7_0703100	3.06359	6.91307	12.6521	0.000375141	0.000864271
PF3D7_0703200	1.68883	5.3211	3.76569	0.0523143	0.0762543
PF3D7_0703300	4.83569	7.05297	12.3027	0.000452315	0.0010215
PF3D7_0703600	3.04304	6.8042	8.55842	0.00343927	0.00639034
PF3D7_0704400	3.97553	5.46143	12.3056	0.00045161	0.00102078
PF3D7_0704800	4.88808	4.37726	19.4251	1.05e-05	3.33e-05
PF3D7_0705100	2.44811	4.29024	8.27202	0.00402607	0.00735597
PF3D7_0705300	6.99231	6.32723	34.4603	4.35e-09	3.9e-08
PF3D7_0705400	3.15009	5.26345	9.1778	0.00244968	0.00471478
PF3D7_0705800	8.81507	9.53368	62.475	2.7e-15	2.73e-13
PF3D7_0706200	6.66839	4.66575	25.0618	5.55e-07	2.42e-06
PF3D7_0706600	3.70207	5.59347	15.4042	8.68e-05	0.000226993
PF3D7_0706700	2.73241	5.55413	6.91458	0.00854957	0.0147211
PF3D7_0707200	3.29698	6.68873	8.35436	0.00384762	0.00705442
PF3D7_0707400	3.65991	8.07683	19.4016	1.06e-05	3.36e-05
PF3D7_0707800	2.2069	5.36611	6.17484	0.012958	0.0214687
PF3D7_0708200	2.14957	5.20031	7.46139	0.00630361	0.0111233
PF3D7_0708300	1.85973	7.76976	4.68141	0.0304907	0.0467217
PF3D7_0708600	5.31521	7.48128	24.0809	9.24e-07	3.77e-06
PF3D7_0709200	2.11335	4.70044	5.84094	0.0156575	0.0253662
PF3D7_0709400	2.98077	5.89059	10.3266	0.00131125	0.0026785
PF3D7_0709500	6.03004	7.5149	40.1107	2.4e-10	3.38e-09
PF3D7_0709900	4.09089	4.38039	16.7136	4.35e-05	0.000123236
PF3D7_0710500	5.60304	6.8423	25.7677	3.85e-07	1.75e-06
PF3D7_0711400	3.46623	6.67234	9.92815	0.0016277	0.00323939
PF3D7_0711500	2.78305	6.97524	8.73449	0.00312247	0.00588377
PF3D7_0713700	2.46276	6.90668	7.33573	0.00675973	0.0119122
PF3D7_0713800	2.52133	6.5044	8.46988	0.00361075	0.00668398
PF3D7_0714100	5.74001	6.83689	31.0492	2.52e-08	1.7e-07
PF3D7_0714400	2.73474	6.2985	10.7068	0.00106745	0.00222506
PF3D7_0715300	10.1827	6.35975	45.9651	1.2e-11	2.83e-10
PF3D7_0715400	9.05773	8.92854	62.5119	2.65e-15	2.73e-13
PF3D7_0715500	9.78476	5.9802	48.1561	3.94e-12	1.08e-10
PF3D7_0715600	8.9834	5.2366	33.038	9.04e-09	6.99e-08
PF3D7_0715800	5.0211	5.82828	21.5481	3.45e-06	1.2e-05
PF3D7_0716300	2.47988	8.35998	11.4199	0.000726621	0.00156572
PF3D7_0716400	1.84301	7.58268	4.29509	0.0382226	0.0573993
PF3D7_0716500	3.63361	4.78685	14.283	0.000157279	0.000393348
PF3D7_0717000	8.62488	4.90316	34.7014	3.84e-09	3.51e-08
PF3D7_0717100	2.61973	4.74531	5.45596	0.0195016	0.0309836
PF3D7_0717600	5.8155	8.05546	30.3005	3.7e-08	2.31e-07
PF3D7_0717900	3.04286	7.99041	7.61519	0.00578786	0.010296
PF3D7_0718000	2.83214	7.74308	10.9895	0.000916316	0.00193952
PF3D7_0718100	6.04647	6.6356	25.1237	5.38e-07	2.35e-06
PF3D7_0718400	3.94002	3.92727	12.6586	0.000373846	0.000862041
PF3D7_0718500	2.35894	6.89103	4.54115	0.0330893	0.0504391
PF3D7_0718900	5.76923	4.10454	21.101	4.36e-06	1.49e-05
PF3D7_0719000	4.44886	7.16041	19.9622	7.9e-06	2.58e-05
PF3D7_0719100	9.59919	8.1811	65.8665	4.83e-16	6.35e-14
PF3D7_0719200	9.16181	8.21862	53.8206	2.2e-13	1.07e-11
PF3D7_0719500	3.10398	5.90643	8.95461	0.00276771	0.00528052
PF3D7_0720000	2.76135	8.35617	7.50604	0.00614924	0.0108874
PF3D7_0720300	7.22393	5.06746	26.996	2.04e-07	1e-06
PF3D7_0720500	4.19576	5.39244	15.8209	6.96e-05	0.000187232
PF3D7_0720800	2.87621	6.45232	8.61005	0.00334314	0.00622932
PF3D7_0720900	5.26635	7.88943	20.2518	6.79e-06	2.25e-05
PF3D7_0721100	6.06433	7.41348	35.8318	2.15e-09	2.14e-08
PF3D7_0721400	4.41313	6.89118	23.2904	1.39e-06	5.37e-06
PF3D7_0721700	2.77262	6.87469	8.04756	0.00455649	0.00826198
PF3D7_0721900	1.55603	8.61605	5.17837	0.0228697	0.0358797
PF3D7_0722700	2.84319	7.26906	8.80157	0.00300971	0.0056886
PF3D7_0722800	5.39415	7.35094	28.2385	1.07e-07	5.78e-07
PF3D7_0722900	6.45411	6.3663	27.207	1.83e-07	9.18e-07
PF3D7_0723100	7.67805	5.88503	30.2098	3.88e-08	2.4e-07
PF3D7_0723200	12.2223	8.36326	66.6943	3.17e-16	4.39e-14
PF3D7_0723300	3.44389	5.89988	10.129	0.00145951	0.00293566
PF3D7_0723500	5.44845	7.15904	30.8634	2.77e-08	1.84e-07
PF3D7_0723700	2.9242	5.77225	6.87508	0.00874057	0.0149912
PF3D7_0723800	4.19722	6.60613	17.1311	3.49e-05	0.000101084
PF3D7_0724300	7.02116	6.7024	34.4489	4.38e-09	3.9e-08
PF3D7_0724500	2.78475	6.06018	9.9788	0.00158353	0.00316586
PF3D7_0724800	1.89995	4.05692	3.38675	0.0657226	0.0939761
PF3D7_0724900	4.90196	7.17932	23.3164	1.37e-06	5.3e-06
PF3D7_0725200	1.99678	7.97024	6.35074	0.0117332	0.0196001
PF3D7_0725400	4.80111	3.89351	15.4628	8.41e-05	0.000221605
PF3D7_0726700	3.59648	3.81934	10.2764	0.00134745	0.00273545
PF3D7_0726900	3.21871	5.46929	7.03442	0.00799578	0.0138464
PF3D7_0727100	4.2657	6.22941	19.5207	9.95e-06	3.18e-05
PF3D7_0727600	4.18871	5.20115	13.1802	0.000282926	0.000674255
PF3D7_0728100	7.30501	6.20402	34.451	4.37e-09	3.9e-08
PF3D7_0728500	8.43048	6.57636	38.4365	5.66e-10	7.19e-09
PF3D7_0728600	6.47291	6.97631	34.0587	5.35e-09	4.56e-08
PF3D7_0729100	3.51397	7.01878	16.0825	6.06e-05	0.0001662
PF3D7_0729200	6.55826	4.54548	25.3726	4.73e-07	2.11e-06
PF3D7_0729600	7.52887	5.45131	34.1597	5.08e-09	4.37e-08
PF3D7_0729700	7.34434	5.26886	28.0371	1.19e-07	6.3e-07
PF3D7_0730100	2.68912	4.75039	4.65249	0.0310085	0.0474874
PF3D7_0730400	4.2735	6.86689	15.7458	7.24e-05	0.000193347
PF3D7_0800700	3.74631	5.72047	11.2424	0.000799488	0.00171012
PF3D7_0802800	6.70731	5.99829	32.5925	1.14e-08	8.47e-08
PF3D7_0802900	4.56871	4.60299	22.2645	2.38e-06	8.56e-06
PF3D7_0803200	8.17282	7.02262	30.73	2.97e-08	1.94e-07
PF3D7_0803300	10.1546	6.33717	50.0252	1.52e-12	5.25e-11
PF3D7_0803400	7.05693	5.28435	28.3061	1.04e-07	5.63e-07
PF3D7_0803700	4.64025	4.75628	16.4603	4.97e-05	0.000138752
PF3D7_0805100	4.45652	5.66679	17.4992	2.87e-05	8.43e-05
PF3D7_0805800	5.63464	6.50104	20.1722	7.08e-06	2.33e-05
PF3D7_0806200	8.20772	6.72993	31.1469	2.39e-08	1.62e-07
PF3D7_0806300	3.1039	4.50147	9.91826	0.00163647	0.00325192
PF3D7_0808100	3.8283	7.40083	17.3788	3.06e-05	8.93e-05
PF3D7_0808200	2.62721	5.4953	7.98172	0.00472521	0.00853263
PF3D7_0808450	6.14963	5.77752	27.38	1.67e-07	8.47e-07
PF3D7_0809400	5.92004	7.30347	23.5566	1.21e-06	4.76e-06
PF3D7_0809600	4.45741	6.02185	17.6001	2.73e-05	8.02e-05
PF3D7_0809800	6.68791	8.45826	56.8752	4.64e-14	3.3e-12
PF3D7_0810200	3.44342	4.75542	11.0222	0.000900294	0.00190715
PF3D7_0810400	4.88527	6.22354	18.5256	1.68e-05	5.09e-05
PF3D7_0810900	9.15141	5.38608	33.9161	5.75e-09	4.85e-08
PF3D7_0811000	8.43846	6.31175	40.3409	2.13e-10	3.07e-09
PF3D7_0811100	4.06679	5.0997	19.7708	8.73e-06	2.82e-05
PF3D7_0811600	2.9224	7.69666	6.09879	0.0135274	0.0223139
PF3D7_0811700	8.79719	6.58191	45.0585	1.91e-11	4.16e-10
PF3D7_0811900	5.35463	5.6055	21.6469	3.28e-06	1.14e-05
PF3D7_0812800	1.84902	4.8843	3.39489	0.0653989	0.0936151
PF3D7_0813200	1.81406	5.16139	5.53722	0.0186161	0.0296933
PF3D7_0813500	3.68111	4.58654	14.5016	0.000140042	0.00035326
PF3D7_0813800	3.96871	4.89413	12.3578	0.000439142	0.000995163
PF3D7_0815300	2.23032	5.58379	3.35635	0.0669462	0.0954146
PF3D7_0815400	9.62513	5.82658	47.3602	5.91e-12	1.51e-10
PF3D7_0815800	3.14465	6.6897	10.2797	0.00134502	0.00273263
PF3D7_0816200	1.86848	3.56756	3.65597	0.0558686	0.0808527
PF3D7_0816400	7.38116	5.31577	30.5803	3.2e-08	2.07e-07
PF3D7_0816500	12.5769	8.71387	75.3162	4.01e-18	1.17e-15
PF3D7_0816700	3.29436	5.62194	7.6747	0.00560003	0.00998217
PF3D7_0816800	7.36206	10.4818	29.9043	4.54e-08	2.75e-07
PF3D7_0816900	7.43144	6.053	26.6557	2.43e-07	1.17e-06
PF3D7_0817000	4.28048	3.99356	15.2972	9.19e-05	0.000239507
PF3D7_0817600	1.8499	4.41666	3.3385	0.0676761	0.0963506
PF3D7_0817800	8.57924	4.86354	32.133	1.44e-08	1.03e-07
PF3D7_0817900	2.3334	10.7812	10.2026	0.0014024	0.00283892
PF3D7_0818100	4.36733	5.53973	15.8323	6.92e-05	0.000186383
PF3D7_0818300	2.26122	5.19204	4.46013	0.0346949	0.0525215
PF3D7_0819500	4.01827	6.13971	17.5984	2.73e-05	8.02e-05
PF3D7_0819600	2.70386	8.32175	9.5245	0.00202747	0.00395717
PF3D7_0819700	7.15084	5.73832	33.9005	5.8e-09	4.86e-08
PF3D7_0819900	2.00328	8.26344	7.87708	0.00500651	0.00900351
PF3D7_0820100	3.6901	4.98276	11.2409	0.000800159	0.00171017
PF3D7_0820700	4.9673	6.89219	22.2832	2.35e-06	8.49e-06
PF3D7_0821800	1.55087	8.55751	4.55819	0.0327616	0.0499686
PF3D7_0822000	2.91911	4.07535	10.7404	0.00104819	0.00219046
PF3D7_0822500	1.96515	8.01325	5.95088	0.0147099	0.0240234
PF3D7_0823000	1.61032	6.95911	4.61548	0.0316847	0.0483541
PF3D7_0823400	5.94387	5.58629	22.3888	2.23e-06	8.14e-06
PF3D7_0823500	6.95468	9.82738	28.6129	8.84e-08	4.99e-07
PF3D7_0823600	2.12874	3.9076	3.87615	0.0489766	0.0718269
PF3D7_0823700	5.8162	7.6001	30.9606	2.63e-08	1.76e-07
PF3D7_0824200	8.22875	6.83251	42.693	6.4e-11	1.15e-09
PF3D7_0824400	2.37638	5.95242	7.01418	0.00808665	0.0139606
PF3D7_0824500	4.76649	5.84407	24.0134	9.57e-07	3.89e-06
PF3D7_0824700	5.58716	4.23492	21.0398	4.5e-06	1.53e-05
PF3D7_0825100	11.4567	7.59937	49.7037	1.79e-12	6.01e-11
PF3D7_0825200	9.53797	5.75581	34.2183	4.93e-09	4.29e-08
PF3D7_0825300	4.04303	5.92445	15.5805	7.91e-05	0.000209696
PF3D7_0825400	6.77538	6.88057	34.8142	3.63e-09	3.33e-08
PF3D7_0825600	4.76031	4.6222	15.6865	7.48e-05	0.000199277
PF3D7_0825700	7.96929	7.84731	40.9685	1.55e-10	2.33e-09
PF3D7_0825800	6.03005	7.81296	28.0933	1.16e-07	6.18e-07
PF3D7_0826000	6.44701	6.18251	29.9643	4.4e-08	2.67e-07
PF3D7_0826200	8.287	6.48773	33.3037	7.88e-09	6.32e-08
PF3D7_0826300	6.24297	4.90412	32.0486	1.5e-08	1.07e-07
PF3D7_0826400	4.92423	3.76827	20.4924	5.99e-06	1.99e-05
PF3D7_0827400	3.15194	7.70525	13.1678	0.000284795	0.000677671
PF3D7_0827700	4.97894	4.56913	15.5556	8.01e-05	0.000212049
PF3D7_0828000	4.6516	6.85853	14.3015	0.000155738	0.000390236
PF3D7_0828400	6.03345	4.07829	23.019	1.6e-06	6.06e-06
PF3D7_0828500	6.46814	4.48506	28.1844	1.1e-07	5.92e-07
PF3D7_0828700	11.1456	7.29494	55.6006	8.88e-14	5.31e-12
PF3D7_0828900	5.50921	6.60879	21.368	3.79e-06	1.31e-05
PF3D7_0829200	4.0283	6.63728	18.2688	1.92e-05	5.77e-05
PF3D7_0829400	3.07653	5.35393	8.80864	0.00299807	0.00567476
PF3D7_0831600	3.4475	5.60057	8.80204	0.00300893	0.0056886
PF3D7_0903200	2.87337	6.87034	8.2681	0.00403477	0.00736675
PF3D7_0903600	3.20306	4.85477	9.90255	0.0016505	0.00327486
PF3D7_0903700	5.65828	8.17737	26.0714	3.29e-07	1.53e-06
PF3D7_0903800	5.13671	7.19659	17.8714	2.36e-05	7.01e-05
PF3D7_0904200	8.29298	10.685	44.1567	3.03e-11	5.95e-10
PF3D7_0904500	3.59472	4.97895	8.06559	0.00451137	0.0081858
PF3D7_0904700	7.2921	5.22918	33.908	5.78e-09	4.86e-08
PF3D7_0904800	4.36331	8.00405	12.4061	0.000427939	0.000973147
PF3D7_0904900	5.42146	7.20994	27.6532	1.45e-07	7.52e-07
PF3D7_0905000	6.56541	4.5048	27.1796	1.85e-07	9.27e-07
PF3D7_0905600	6.43598	4.41796	21.6782	3.22e-06	1.13e-05
PF3D7_0905700	3.52249	7.98605	18.5567	1.65e-05	5.03e-05
PF3D7_0906000	3.78225	6.82357	12.7369	0.000358505	0.000834713
PF3D7_0906100	10.6993	6.86499	56.541	5.5e-14	3.71e-12
PF3D7_0906400	2.53688	6.44926	5.81159	0.0159209	0.0257455
PF3D7_0907300	3.17927	7.94745	13.0953	0.00029603	0.000702938
PF3D7_0907500	2.69165	7.08008	8.72005	0.0031473	0.00591468
PF3D7_0908200	5.90455	4.86326	26.213	3.06e-07	1.43e-06
PF3D7_0908300	9.31773	5.53869	41.1749	1.39e-10	2.18e-09
PF3D7_0908500	6.3994	5.38621	26.5228	2.6e-07	1.24e-06
PF3D7_0908700	3.49285	4.8406	12.6685	0.00037186	0.000859722
PF3D7_0908800	1.97675	7.23513	3.92358	0.0476135	0.070023
PF3D7_0909000	10.1506	7.91339	62.1083	3.25e-15	3.17e-13
PF3D7_0909200	8.31841	4.61988	35.9048	2.07e-09	2.09e-08
PF3D7_0909500	3.21566	6.93074	10.4509	0.00122587	0.00252367
PF3D7_0910100	1.94113	8.67268	5.7567	0.0164259	0.0264321
PF3D7_0910700	2.02523	4.26944	5.49967	0.0190201	0.0302605
PF3D7_0910900	5.93423	5.56622	25.8676	3.66e-07	1.68e-06
PF3D7_0911000	7.82202	4.17364	27.6816	1.43e-07	7.42e-07
PF3D7_0911100	2.18593	4.68598	3.73362	0.0533276	0.0774309
PF3D7_0911200	9.56117	5.74938	38.0596	6.86e-10	8.6e-09
PF3D7_0911500	8.02464	8.1458	41.7458	1.04e-10	1.68e-09
PF3D7_0911700	4.51277	6.2291	14.4054	0.00014738	0.000371059
PF3D7_0912200	6.86535	7.64009	33.1923	8.35e-09	6.56e-08
PF3D7_0912500	2.1751	9.40919	10.3173	0.00131788	0.00268996
PF3D7_0912600	2.09569	5.08286	5.24587	0.0219989	0.0345754
PF3D7_0913100	3.01079	4.5492	5.56918	0.0182794	0.0292181
PF3D7_0913400	3.93474	4.94044	12.6916	0.000367302	0.000852931
PF3D7_0913800	7.30803	6.34059	29.6725	5.12e-08	3.07e-07
PF3D7_0914100	5.20794	7.03715	19.0452	1.28e-05	3.97e-05
PF3D7_0914400	8.57948	9.54899	48.8998	2.69e-12	8.34e-11
PF3D7_0914800	3.12645	4.72437	5.24379	0.0220253	0.0345961
PF3D7_0914900	2.32083	7.94641	4.94214	0.0262096	0.0406349
PF3D7_0915500	2.38337	4.43791	4.43495	0.0352103	0.0532404
PF3D7_0915700	6.512	6.41059	35.7036	2.3e-09	2.28e-08
PF3D7_0915800	5.96539	5.36811	23.9156	1.01e-06	4.09e-06
PF3D7_0915900	2.13277	8.46712	9.50988	0.00204369	0.00397997
PF3D7_0916000	2.7061	5.81367	6.76061	0.00931919	0.0158946
PF3D7_0916200	2.35881	5.33962	4.88096	0.0271545	0.0420008
PF3D7_0916500	2.02287	4.45019	4.62082	0.0315861	0.0482316
PF3D7_0916800	6.29126	4.32546	27.3615	1.69e-07	8.52e-07
PF3D7_0917000	3.27773	7.98421	13.4401	0.000246297	0.000593957
PF3D7_0917200	9.69985	5.87686	31.8469	1.67e-08	1.16e-07
PF3D7_0917500	10.9235	7.07551	50.7113	1.07e-12	4.08e-11
PF3D7_0918000	2.31314	8.02571	7.75207	0.0053651	0.00958287
PF3D7_0918600	5.54286	5.90939	25.2536	5.03e-07	2.22e-06
PF3D7_0919300	7.87618	4.22264	28.4219	9.76e-08	5.38e-07
PF3D7_0919400	10.0372	6.22778	44.2362	2.91e-11	5.76e-10
PF3D7_0919700	3.79341	6.59234	12.5209	0.000402425	0.000919879
PF3D7_0920100	3.06298	5.77134	8.94995	0.00277477	0.00529016
PF3D7_0920200	4.72095	7.17773	21.1585	4.23e-06	1.45e-05
PF3D7_0920300	10.6307	9.20234	72.2039	1.94e-17	3.79e-15
PF3D7_0920700	4.66825	5.11541	16.6594	4.47e-05	0.000126133
PF3D7_0921100	4.35104	6.4464	11.7879	0.000596157	0.00131145
PF3D7_0921300	3.54085	6.77184	18.1672	2.02e-05	6.07e-05
PF3D7_0921700	3.02364	6.07057	13.8767	0.000195208	0.000481341
PF3D7_0921800	2.0481	9.0323	9.4724	0.00208586	0.0040531
PF3D7_0922000	4.02896	7.36514	16.1061	5.99e-05	0.000164307
PF3D7_0922300	5.95434	8.15969	34.2614	4.82e-09	4.23e-08
PF3D7_0923100	3.03617	5.21582	10.801	0.00101446	0.00212335
PF3D7_0923500	5.86109	5.30566	32.0116	1.53e-08	1.09e-07
PF3D7_0923600	5.80033	4.5621	22.8802	1.72e-06	6.45e-06
PF3D7_0923700	4.99055	6.0073	18.195	1.99e-05	5.99e-05
PF3D7_0923800	4.57197	8.11326	32.7714	1.04e-08	7.86e-08
PF3D7_0924100	2.00585	5.64009	4.08121	0.0433626	0.0643106
PF3D7_0924200	1.77708	5.15582	4.51699	0.0335598	0.0509776
PF3D7_0924500	5.50079	7.79253	32.7088	1.07e-08	8.09e-08
PF3D7_0924800	9.38603	9.12861	57.9943	2.63e-14	2.03e-12
PF3D7_0925000	6.57493	6.12633	25.693	4e-07	1.81e-06
PF3D7_0925300	7.15564	6.52253	31.9327	1.6e-08	1.12e-07
PF3D7_0925400	6.59116	6.69266	30.5856	3.19e-08	2.07e-07
PF3D7_0925500	6.72092	6.17944	30.3845	3.54e-08	2.23e-07
PF3D7_0925600	8.89363	5.12777	34.9331	3.41e-09	3.18e-08
PF3D7_0926300	2.29623	6.48711	5.66016	0.0173545	0.0278074
PF3D7_0927000	2.07862	6.2104	5.90605	0.015089	0.0245511
PF3D7_0927100	8.66902	6.53434	35.2172	2.95e-09	2.78e-08
PF3D7_0927400	8.34982	4.63884	33.2186	8.24e-09	6.52e-08
PF3D7_0927500	8.13797	6.0132	34.2023	4.97e-09	4.31e-08
PF3D7_0927600	3.12045	6.60399	7.48241	0.00623048	0.0110164
PF3D7_0927800	7.79651	8.4051	51.2723	8.04e-13	3.16e-11
PF3D7_0928000	3.48276	8.43781	9.46843	0.00209038	0.00405888
PF3D7_0928300	3.758	7.18129	12.7801	0.000350325	0.000817839
PF3D7_0928400	2.79232	5.22351	6.2118	0.0126902	0.0210649
PF3D7_0929100	2.55605	6.29577	6.91673	0.00853931	0.0147131
PF3D7_0929500	9.55887	5.77139	35.453	2.61e-09	2.55e-08
PF3D7_0929600	8.41352	7.69167	50.6346	1.11e-12	4.13e-11
PF3D7_0930000	7.30196	8.86115	31.4358	2.06e-08	1.41e-07
PF3D7_0930100	5.35669	6.07418	23.7492	1.1e-06	4.37e-06
PF3D7_0930200	6.13388	5.75085	21.9563	2.79e-06	9.93e-06
PF3D7_0930300	6.61134	4.891	24.5624	7.19e-07	3.01e-06
PF3D7_0930700	3.97696	7.66778	23.7275	1.11e-06	4.4e-06
PF3D7_0930800	3.10522	8.04434	10.4704	0.00121303	0.0024992
PF3D7_0930900	2.98649	4.25367	9.94213	0.00161538	0.00321976
PF3D7_0931200	2.52446	6.48906	7.14415	0.00752091	0.0131104
PF3D7_0931500	2.41444	5.93549	5.7279	0.0166975	0.0268199
PF3D7_0931600	8.62173	4.88411	32.6056	1.13e-08	8.46e-08
PF3D7_0931900	6.94911	4.81465	25.1181	5.39e-07	2.36e-06
PF3D7_0932000	7.19101	7.28912	35.302	2.82e-09	2.69e-08
PF3D7_0932200	7.16611	8.49206	43.2254	4.88e-11	8.98e-10
PF3D7_0932700	3.73104	5.32791	10.302	0.00132887	0.00270608
PF3D7_0933300	3.34181	6.01444	7.55642	0.00597966	0.0106014
PF3D7_0933700	9.61903	5.82949	36.9732	1.2e-09	1.32e-08
PF3D7_0933800	3.02576	4.46533	8.81148	0.00299341	0.00567002
PF3D7_0934300	8.97244	5.22697	32.4074	1.25e-08	9.16e-08
PF3D7_0934400	8.57193	7.99296	55.9093	7.59e-14	4.64e-12
PF3D7_0936100	2.24799	5.31885	3.42434	0.0642421	0.0920593
PF3D7_0936200	3.58329	8.11768	10.0562	0.00151834	0.00304015
PF3D7_0936700	2.6685	8.77841	11.5444	0.000679519	0.00147509
PF3D7_1001200	4.86105	5.71227	20.5395	5.84e-06	1.95e-05
PF3D7_1001600	2.95568	7.48605	11.7418	0.000611123	0.00133877
PF3D7_1002700	2.12974	6.01557	6.44324	0.0111375	0.0186761
PF3D7_1002800	5.73743	7.52385	22.885	1.72e-06	6.45e-06
PF3D7_1003000	3.61711	4.73617	13.8733	0.000195552	0.000481739
PF3D7_1003100	7.08876	3.56099	25.8966	3.6e-07	1.66e-06
PF3D7_1003400	2.93666	6.42082	5.74873	0.0165005	0.026536
PF3D7_1003600	4.43509	6.72049	16.7181	4.34e-05	0.000123081
PF3D7_1003700	2.17453	6.25978	6.27578	0.0122399	0.0203818
PF3D7_1003900	4.87121	6.18367	23.1449	1.5e-06	5.74e-06
PF3D7_1004400	4.95734	8.03787	24.9199	5.98e-07	2.55e-06
PF3D7_1004500	5.31239	5.33648	23.2585	1.42e-06	5.43e-06
PF3D7_1005000	2.0495	8.45345	7.26859	0.00701708	0.0122834
PF3D7_1005200	6.47665	5.93046	25.1333	5.35e-07	2.35e-06
PF3D7_1005300	4.86337	4.1578	15.7538	7.21e-05	0.000193088
PF3D7_1006000	2.66464	5.65338	5.9867	0.0144142	0.0236579
PF3D7_1006100	2.84956	7.50731	12.032	0.000522947	0.0011601
PF3D7_1006300	8.52369	8.9198	38.7684	4.77e-10	6.18e-09
PF3D7_1006600	2.60736	7.82503	12.0367	0.000521632	0.00115913
PF3D7_1007000	3.03899	6.85477	13.9271	0.000190037	0.000469472
PF3D7_1007100	7.13811	5.40682	23.4787	1.26e-06	4.94e-06
PF3D7_1007700	4.5466	7.77668	19.8884	8.21e-06	2.67e-05
PF3D7_1008200	6.67629	4.66553	29.1672	6.64e-08	3.86e-07
PF3D7_1009500	2.33501	5.23033	6.74584	0.00939667	0.0160017
PF3D7_1010800	1.80838	4.74041	4.15036	0.0416256	0.0621196
PF3D7_1011000	10.935	7.0874	48.1869	3.87e-12	1.07e-10
PF3D7_1011200	1.50582	6.67854	3.86057	0.0494336	0.0723761
PF3D7_1011300	4.03693	5.54852	13.9927	0.000183521	0.000455084
PF3D7_1011600	1.85794	5.47109	4.47852	0.0343234	0.0519891
PF3D7_1011900	3.53365	6.38769	16.9273	3.88e-05	0.000110949
PF3D7_1012100	6.15187	5.59661	22.5426	2.06e-06	7.55e-06
PF3D7_1012200	5.08274	4.17369	18.1308	2.06e-05	6.17e-05
PF3D7_1012300	5.57506	6.73061	24.8931	6.06e-07	2.58e-06
PF3D7_1012800	3.14457	6.34933	10.603	0.00112906	0.00234456
PF3D7_1013000	1.67283	5.41028	3.37969	0.0660046	0.0942769
PF3D7_1013200	1.8367	6.00716	4.16192	0.0413426	0.0617674
PF3D7_1014000	8.44211	4.72851	30.426	3.47e-08	2.19e-07
PF3D7_1014200	8.31767	4.56884	24.5759	7.14e-07	3e-06
PF3D7_1014800	7.20602	5.69832	29.8147	4.75e-08	2.86e-07
PF3D7_1015500	7.4146	6.04761	32.1502	1.43e-08	1.03e-07
PF3D7_1015600	2.38875	6.70727	4.41	0.0357289	0.0539006
PF3D7_1015700	9.24351	5.47569	36.938	1.22e-09	1.33e-08
PF3D7_1015800	5.96832	6.28837	27.4699	1.6e-07	8.17e-07
PF3D7_1016000	3.3791	5.04573	10.6762	0.00108525	0.00225894
PF3D7_1016100	3.49267	5.92215	10.5171	0.00118274	0.00244444
PF3D7_1017000	2.06646	4.97448	3.94373	0.0470464	0.0693052
PF3D7_1017500	4.99083	8.42435	16.3275	5.33e-05	0.000147725
PF3D7_1018000	1.41567	7.16249	3.3455	0.067389	0.0959937
PF3D7_1018100	5.53771	4.60023	23.3834	1.33e-06	5.14e-06
PF3D7_1019500	7.91533	5.80199	37.5923	8.72e-10	1.02e-08
PF3D7_1019700	6.93425	7.05538	33.0916	8.79e-09	6.84e-08
PF3D7_1019800	3.84059	4.96787	10.1856	0.00141542	0.00286238
PF3D7_1020100	8.36917	6.57919	32.5379	1.17e-08	8.59e-08
PF3D7_1020200	6.77788	9.53953	29.2027	6.52e-08	3.79e-07
PF3D7_1021000	2.0046	6.02117	6.68296	0.00973386	0.0165438
PF3D7_1021200	10.3381	8.10474	67.0085	2.7e-16	3.95e-14
PF3D7_1021300	2.68246	4.83329	9.95502	0.00160412	0.00319972
PF3D7_1021700	1.87608	7.91926	3.93366	0.0473289	0.0696823
PF3D7_1022200	4.58657	6.45302	15.6475	7.63e-05	0.000203011
PF3D7_1022300	9.16089	6.9872	33.1168	8.68e-09	6.78e-08
PF3D7_1022500	2.2039	7.55594	6.22443	0.0125999	0.0209283
PF3D7_1022700	4.63929	5.90487	13.762	0.00020749	0.000507819
PF3D7_1022800	7.98029	6.82586	33.5373	6.99e-09	5.68e-08
PF3D7_1022900	6.03564	6.26089	36.2628	1.72e-09	1.77e-08
PF3D7_1023000	1.9986	5.12177	5.47917	0.0192444	0.0305933
PF3D7_1023300	5.64228	6.34405	26.6006	2.5e-07	1.2e-06
PF3D7_1023400	5.09399	6.40721	26.2119	3.06e-07	1.43e-06
PF3D7_1023500	7.52174	3.92565	27.0069	2.03e-07	9.97e-07
PF3D7_1024300	9.05458	7.64215	52.9882	3.36e-13	1.52e-11
PF3D7_1024400	7.40228	6.21003	34.8905	3.49e-09	3.23e-08
PF3D7_1024500	6.099	5.1526	27.9517	1.24e-07	6.57e-07
PF3D7_1024600	3.3987	5.69635	13.3218	0.000262336	0.000629176
PF3D7_1024700	8.12227	6.29713	33.2081	8.28e-09	6.52e-08
PF3D7_1025300	2.36736	5.36438	4.08206	0.0433408	0.0643106
PF3D7_1025400	10.9797	9.50932	100.047	1.49e-23	1.31e-20
PF3D7_1025500	3.5734	6.06697	11.2996	0.000775248	0.00166097
PF3D7_1025600	7.99892	4.34386	29.0856	6.93e-08	4e-07
PF3D7_1025700	7.32244	5.52019	29.0622	7.01e-08	4.04e-07
PF3D7_1025800	6.17201	4.8396	27.3671	1.68e-07	8.51e-07
PF3D7_1026100	3.50208	7.20183	13.0512	0.000303092	0.00071841
PF3D7_1026200	6.45753	6.19596	30.796	2.87e-08	1.88e-07
PF3D7_1026400	9.31002	5.52087	34.5575	4.14e-09	3.74e-08
PF3D7_1027400	1.64042	9.03617	7.2894	0.00693627	0.012179
PF3D7_1027600	2.29853	5.97376	3.45948	0.0628902	0.090467
PF3D7_1027700	5.12826	6.92732	23.0623	1.57e-06	5.95e-06
PF3D7_1027900	6.77147	7.40478	34.3186	4.68e-09	4.13e-08
PF3D7_1028600	7.66802	7.6172	34.6151	4.02e-09	3.66e-08
PF3D7_1028700	5.14988	5.35958	14.9052	0.000113053	0.000290745
PF3D7_1028800	7.21344	6.91874	37.4673	9.3e-10	1.07e-08
PF3D7_1029100	6.71332	5.83158	27.1628	1.87e-07	9.28e-07
PF3D7_1029700	5.06098	4.17505	17.0573	3.63e-05	0.00010463
PF3D7_1029800	2.32343	4.9587	3.40926	0.0648314	0.0928532
PF3D7_1029900	5.63419	6.74278	25.9726	3.46e-07	1.6e-06
PF3D7_1031000	6.98008	11.0181	24.1088	9.1e-07	3.73e-06
PF3D7_1031200	6.13846	5.10225	24.46	7.59e-07	3.16e-06
PF3D7_1031400	5.97283	5.68505	21.6886	3.21e-06	1.12e-05
PF3D7_1031800	5.38017	5.82971	19.3923	1.06e-05	3.37e-05
PF3D7_1032200	6.1539	6.773	23.465	1.27e-06	4.97e-06
PF3D7_1032500	2.35689	5.03373	7.05067	0.00792355	0.0137512
PF3D7_1032800	6.65836	6.34816	31.1738	2.36e-08	1.6e-07
PF3D7_1033800	4.3773	5.97021	16.2888	5.44e-05	0.000150614
PF3D7_1033900	2.28512	7.71399	8.92097	0.00281914	0.00536698
PF3D7_1034100	11.5037	7.65265	54.0102	1.99e-13	1.01e-11
PF3D7_1034300	6.38597	4.6861	23.4946	1.25e-06	4.9e-06
PF3D7_1034400	8.8695	5.1223	37.773	7.95e-10	9.55e-09
PF3D7_1034500	5.97097	4.30179	21.6564	3.26e-06	1.14e-05
PF3D7_1034600	8.13251	6.29105	37.0832	1.13e-09	1.26e-08
PF3D7_1034800	8.89648	5.14573	38.5201	5.42e-10	6.92e-09
PF3D7_1035200	9.83665	6.03803	34.5065	4.25e-09	3.83e-08
PF3D7_1036600	9.44408	7.51619	56.0134	7.2e-14	4.51e-12
PF3D7_1036700	3.56797	7.2084	12.9024	0.000328164	0.000772963
PF3D7_1036800	5.54961	5.80253	23.5625	1.21e-06	4.76e-06
PF3D7_1037100	2.20909	4.7744	5.24979	0.0219494	0.0345594
PF3D7_1037200	8.50892	6.35907	32.1445	1.43e-08	1.03e-07
PF3D7_1037400	7.75121	6.37035	36.4221	1.59e-09	1.64e-08
PF3D7_1037500	9.97597	6.16075	46.281	1.02e-11	2.47e-10
PF3D7_1037800	4.03144	6.78862	10.336	0.00130462	0.0026691
PF3D7_1038300	10.5963	6.74682	37.9983	7.08e-10	8.66e-09
PF3D7_1101700	12.9138	9.04806	80.595	2.77e-19	1.16e-16
PF3D7_1102600	6.89719	9.43833	51.5596	6.95e-13	2.77e-11
PF3D7_1103500	6.21766	8.33392	30.5384	3.27e-08	2.1e-07
PF3D7_1103800	3.93804	7.85845	22.8949	1.71e-06	6.43e-06
PF3D7_1104300	2.18104	4.89552	3.46767	0.0625794	0.0901185
PF3D7_1104500	7.67223	4.04547	27.7815	1.36e-07	7.1e-07
PF3D7_1104700	3.15786	6.155	5.24655	0.0219904	0.0345754
PF3D7_1105100	2.86061	12.8196	11.1437	0.000843165	0.0017977
PF3D7_1105200	6.98338	6.65586	33.542	6.97e-09	5.68e-08
PF3D7_1105500	2.43664	5.70147	7.81277	0.00518783	0.00929148
PF3D7_1105900	8.90062	5.12602	30.0833	4.14e-08	2.55e-07
PF3D7_1106100	2.0461	4.59711	4.9737	0.0257356	0.0399471
PF3D7_1106600	4.37819	6.12812	12.0537	0.000516901	0.00115056
PF3D7_1106900	7.88516	8.82169	58.1696	2.4e-14	1.95e-12
PF3D7_1107000	3.46817	5.45705	13.8389	0.000199172	0.000489282
PF3D7_1107100	4.39276	5.18411	15.8819	6.74e-05	0.000182302
PF3D7_1107400	4.73432	6.2529	21.6529	3.27e-06	1.14e-05
PF3D7_1108500	2.57688	6.04245	11.0591	0.000882529	0.00187404
PF3D7_1108800	5.32311	5.56949	22.3594	2.26e-06	8.23e-06
PF3D7_1108900	2.04937	6.36252	3.79202	0.0514973	0.0751884
PF3D7_1109200	2.20085	5.53047	7.09911	0.00771221	0.013411
PF3D7_1110600	4.05884	5.59358	18.4385	1.75e-05	5.32e-05
PF3D7_1110700	6.21947	4.87137	28.152	1.12e-07	6.01e-07
PF3D7_1110800	2.91822	6.33917	8.37846	0.00379695	0.00698097
PF3D7_1111000	1.6631	8.84535	5.77468	0.0162587	0.0262112
PF3D7_1111100	7.7524	7.13727	29.8686	4.62e-08	2.79e-07
PF3D7_1111600	6.11925	6.35995	25.0985	5.45e-07	2.38e-06
PF3D7_1111900	8.59187	4.87188	34.1826	5.02e-09	4.34e-08
PF3D7_1112100	2.63888	5.98733	9.8096	0.00173604	0.00343164
PF3D7_1112300	8.36316	6.24112	30.6261	3.13e-08	2.03e-07
PF3D7_1112400	7.70825	7.56746	52.7885	3.71e-13	1.66e-11
PF3D7_1112700	2.18173	3.80119	4.65072	0.0310404	0.0475087
PF3D7_1112800	4.01823	4.95568	13.6681	0.000218126	0.000532366
PF3D7_1112900	7.65615	6.2353	25.1429	5.32e-07	2.34e-06
PF3D7_1113200	2.35564	6.77258	8.67651	0.00322338	0.00603609
PF3D7_1113800	4.52205	5.2622	14.5251	0.000138302	0.000349541
PF3D7_1113900	3.48434	4.61718	10.5377	0.00116962	0.00242304
PF3D7_1114100	1.77613	6.92747	3.49566	0.0615299	0.0886557
PF3D7_1114400	6.74715	5.99133	27.0451	1.99e-07	9.81e-07
PF3D7_1114900	2.53298	4.598	8.59376	0.00337318	0.0062764
PF3D7_1115000	9.12614	7.8554	65.737	5.15e-16	6.46e-14
PF3D7_1115100	5.76627	9.65328	31.8216	1.69e-08	1.17e-07
PF3D7_1115300	1.32105	8.7411	4.1733	0.0410657	0.0614235
PF3D7_1116100	5.09048	6.77214	25.4267	4.6e-07	2.05e-06
PF3D7_1116600	1.43221	6.54396	3.44737	0.0633524	0.090933
PF3D7_1116900	9.23668	7.08201	47.816	4.68e-12	1.23e-10
PF3D7_1117000	9.34016	5.5549	36.9824	1.19e-09	1.32e-08
PF3D7_1117100	8.61595	4.89738	33.4694	7.24e-09	5.84e-08
PF3D7_1117200	5.566	3.92669	20.1734	7.07e-06	2.33e-05
PF3D7_1117500	3.21348	5.94882	11.8266	0.000583904	0.00128664
PF3D7_1118000	5.35662	7.69753	29.6578	5.15e-08	3.08e-07
PF3D7_1118100	1.48928	6.17596	3.73678	0.053227	0.0773703
PF3D7_1118700	6.98215	4.92908	26.8709	2.18e-07	1.05e-06
PF3D7_1118800	5.93338	6.97198	22.8081	1.79e-06	6.69e-06
PF3D7_1118900	12.2542	8.39297	60.3882	7.79e-15	6.61e-13
PF3D7_1120800	7.16413	5.1035	30.0434	4.22e-08	2.58e-07
PF3D7_1120900	10.6546	6.82364	45.3162	1.68e-11	3.71e-10
PF3D7_1121000	4.06461	6.79185	12.7227	0.000361248	0.000840356
PF3D7_1121200	5.71657	4.91976	22.3746	2.24e-06	8.17e-06
PF3D7_1121300	8.02836	4.36199	33.1586	8.49e-09	6.65e-08
PF3D7_1121400	6.83432	4.81299	23.8926	1.02e-06	4.13e-06
PF3D7_1121500	3.60519	5.62771	12.7606	0.000353999	0.000824953
PF3D7_1121800	4.67449	6.85142	16.6614	4.47e-05	0.000126131
PF3D7_1121900	5.56797	5.32896	21.1383	4.27e-06	1.46e-05
PF3D7_1122000	3.95089	4.14245	13.9352	0.000189221	0.000468336
PF3D7_1122100	3.16967	4.23986	10.1211	0.00146578	0.00294386
PF3D7_1122600	5.58241	6.26525	21.7245	3.15e-06	1.11e-05
PF3D7_1122700	7.77093	4.14013	29.8113	4.76e-08	2.86e-07
PF3D7_1123200	4.1677	6.43434	16.6128	4.58e-05	0.000128719
PF3D7_1123800	4.93828	7.24244	20.8744	4.9e-06	1.66e-05
PF3D7_1124200	4.05343	7.07476	15.147	9.95e-05	0.000258818
PF3D7_1125000	10.0571	6.24541	44.6109	2.4e-11	5.02e-10
PF3D7_1125100	7.98663	5.88314	31.5712	1.92e-08	1.32e-07
PF3D7_1125200	2.98785	7.82528	12.2516	0.000464863	0.0010461
PF3D7_1125600	9.47758	5.69445	38.5947	5.22e-10	6.69e-09
PF3D7_1126400	2.67102	7.94038	9.07867	0.00258608	0.00496278
PF3D7_1126700	4.68308	6.10905	19.2201	1.16e-05	3.67e-05
PF3D7_1127000	1.88996	10.3113	5.68981	0.0170637	0.0273581
PF3D7_1127100	5.78717	6.56715	23.8237	1.06e-06	4.23e-06
PF3D7_1127400	3.76404	5.65178	11.7552	0.000606735	0.00133138
PF3D7_1127500	7.04067	6.47259	32.2991	1.32e-08	9.61e-08
PF3D7_1127600	8.42977	9.66403	52.3081	4.74e-13	2.01e-11
PF3D7_1128600	6.76591	4.74182	32.01	1.53e-08	1.09e-07
PF3D7_1128700	7.05291	5.35203	23.2872	1.4e-06	5.37e-06
PF3D7_1128900	11.2436	7.39331	54.9187	1.26e-13	6.75e-12
PF3D7_1129500	4.50471	6.73317	18.9131	1.37e-05	4.23e-05
PF3D7_1129600	4.00846	5.99577	13.665	0.000218492	0.000532764
PF3D7_1129900	2.82968	8.76949	13.4197	0.000248997	0.00059992
PF3D7_1130700	4.65864	8.58083	23.0212	1.6e-06	6.06e-06
PF3D7_1130800	5.7286	7.52956	30.8524	2.78e-08	1.85e-07
PF3D7_1130900	4.97326	5.69745	14.6219	0.000131379	0.000332685
PF3D7_1131100	2.53548	5.6839	5.96401	0.0146008	0.02386
PF3D7_1131200	5.53913	6.76963	25.1746	5.24e-07	2.31e-06
PF3D7_1131300	11.592	7.74299	40.3156	2.16e-10	3.07e-09
PF3D7_1131400	8.2871	4.60027	30.963	2.63e-08	1.76e-07
PF3D7_1131500	7.13141	6.43347	25.0018	5.73e-07	2.47e-06
PF3D7_1132000	1.44841	8.87494	3.44121	0.063589	0.0912228
PF3D7_1132300	4.04631	6.75854	19.4247	1.05e-05	3.33e-05
PF3D7_1132800	5.33563	5.81222	20.8253	5.03e-06	1.7e-05
PF3D7_1132900	5.17125	6.40903	21.6884	3.21e-06	1.12e-05
PF3D7_1133000	7.02508	7.33307	33.6532	6.59e-09	5.4e-08
PF3D7_1133200	4.95472	5.40469	15.0929	0.000102347	0.000265296
PF3D7_1133500	8.00245	4.33716	33.2495	8.11e-09	6.46e-08
PF3D7_1133600	2.49981	5.4212	6.14084	0.0132095	0.0218442
PF3D7_1134000	2.65553	9.43204	8.6222	0.00332091	0.00619228
PF3D7_1134400	7.17681	6.23865	40.9791	1.54e-10	2.33e-09
PF3D7_1134900	3.13993	3.87228	8.65785	0.00325656	0.0060883
PF3D7_1135500	7.61801	5.52199	35.6677	2.34e-09	2.31e-08
PF3D7_1135600	3.73188	5.70813	14.8337	0.000117418	0.000301098
PF3D7_1135700	1.37456	8.14443	4.09706	0.0429579	0.0638904
PF3D7_1136100	6.3615	6.77869	30.5053	3.33e-08	2.13e-07
PF3D7_1136700	4.28984	6.22196	21.0118	4.56e-06	1.55e-05
PF3D7_1136900	2.83296	5.87164	8.83625	0.00295306	0.00559762
PF3D7_1137400	3.08967	5.33342	8.85356	0.00292517	0.00555277
PF3D7_1137700	4.46719	4.31583	13.1472	0.000287954	0.000684378
PF3D7_1137900	10.4801	6.6362	38.8516	4.57e-10	5.99e-09
PF3D7_1138300	6.74423	4.71418	28.2928	1.04e-07	5.65e-07
PF3D7_1138350	8.12838	4.43512	29.89	4.57e-08	2.77e-07
PF3D7_1138400	2.199	6.76823	6.55067	0.0104845	0.0177051
PF3D7_1139500	8.05823	6.65396	31.625	1.87e-08	1.29e-07
PF3D7_1140100	1.95939	6.45835	6.23916	0.0124956	0.0207681
PF3D7_1140300	4.00902	3.93343	13.016	0.000308843	0.000731383
PF3D7_1140500	5.09131	6.47081	16.248	5.56e-05	0.000153412
PF3D7_1141100	2.75815	6.77348	5.87367	0.015369	0.0249604
PF3D7_1141200	11.2584	7.4143	50.6309	1.11e-12	4.13e-11
PF3D7_1141300	9.30964	7.15585	48.5588	3.21e-12	9.37e-11
PF3D7_1141400	8.60357	7.19841	46.7591	8.03e-12	1.97e-10
PF3D7_1141500	6.60571	5.27629	30.8423	2.8e-08	1.85e-07
PF3D7_1141600	4.90084	4.91967	23.8188	1.06e-06	4.24e-06
PF3D7_1141800	6.61626	6.45828	28.9641	7.37e-08	4.21e-07
PF3D7_1142200	6.18967	4.90413	27.1292	1.9e-07	9.43e-07
PF3D7_1142300	1.92386	6.33849	5.96741	0.0145727	0.0238437
PF3D7_1142800	2.66722	6.54113	6.17764	0.0129374	0.0214483
PF3D7_1142900	5.12737	4.93077	18.5926	1.62e-05	4.95e-05
PF3D7_1143500	6.95106	6.25487	31.0841	2.47e-08	1.67e-07
PF3D7_1143700	5.35985	5.44933	16.9662	3.81e-05	0.000109056
PF3D7_1144100	2.38973	5.36933	8.27873	0.00401121	0.00733391
PF3D7_1144300	4.21278	9.40484	27.93	1.26e-07	6.63e-07
PF3D7_1144500	2.07854	7.49321	7.0336	0.00799944	0.0138464
PF3D7_1144900	1.80883	7.6385	5.85266	0.0155535	0.0252445
PF3D7_1145200	5.40016	8.56794	30.0689	4.17e-08	2.56e-07
PF3D7_1145600	8.28112	7.82286	46.1569	1.09e-11	2.59e-10
PF3D7_1146100	7.11973	9.1924	39.9221	2.64e-10	3.66e-09
PF3D7_1146500	7.55345	5.45999	30.4865	3.36e-08	2.14e-07
PF3D7_1146600	2.67337	6.36367	9.96975	0.00159133	0.00317903
PF3D7_1146700	6.90229	5.97916	25.8196	3.75e-07	1.71e-06
PF3D7_1146900	2.88825	7.75278	11.3788	0.000742885	0.00159684
PF3D7_1147100	10.9417	7.09898	49.6863	1.8e-12	6.01e-11
PF3D7_1147200	6.66801	9.02679	28.465	9.54e-08	5.31e-07
PF3D7_1147300	7.52062	6.83773	41.9128	9.54e-11	1.58e-09
PF3D7_1147400	10.6098	6.7785	53.2076	3e-13	1.39e-11
PF3D7_1147500	1.90972	5.40022	4.69161	0.0303102	0.0464722
PF3D7_1147600	10.9109	7.06997	61.4082	4.64e-15	4.36e-13
PF3D7_1147700	11.6028	7.75084	72.871	1.38e-17	3.03e-15
PF3D7_1148000	5.67747	5.85396	25.1415	5.33e-07	2.34e-06
PF3D7_1149700	9.09206	10.3295	39.6168	3.09e-10	4.19e-09
PF3D7_1201000	4.52953	8.77391	7.60668	0.00581526	0.0103378
PF3D7_1201600	5.15746	8.54446	13.9617	0.000186577	0.000462225
PF3D7_1201800	5.81005	4.56978	25.6345	4.13e-07	1.86e-06
PF3D7_1202200	5.56618	6.28045	23.3812	1.33e-06	5.14e-06
PF3D7_1202300	4.21825	7.86416	24.371	7.95e-07	3.3e-06
PF3D7_1202700	1.67827	10.0772	6.1046	0.0134831	0.0222686
PF3D7_1203000	3.70554	7.14991	21.6909	3.2e-06	1.12e-05
PF3D7_1203300	4.10178	5.61654	22.5959	2e-06	7.4e-06
PF3D7_1203400	5.43333	5.72862	24.2133	8.62e-07	3.55e-06
PF3D7_1204000	2.1367	5.14401	4.75196	0.029265	0.0450797
PF3D7_1204400	7.19789	7.53574	35.4051	2.68e-09	2.6e-08
PF3D7_1204700	4.51036	5.81818	24.2209	8.59e-07	3.55e-06
PF3D7_1205700	4.07875	5.94741	13.0857	0.000297559	0.000705931
PF3D7_1206100	7.53218	7.52422	44.6462	2.36e-11	5.01e-10
PF3D7_1206400	5.99463	4.07725	23.5721	1.2e-06	4.74e-06
PF3D7_1206500	3.76091	5.33283	8.55311	0.00344932	0.00640448
PF3D7_1206800	4.0075	8.07988	13.9322	0.000189521	0.000468637
PF3D7_1206900	3.59477	6.20593	8.65693	0.0032582	0.0060883
PF3D7_1207300	6.41232	5.08169	22.6384	1.96e-06	7.26e-06
PF3D7_1207400	1.82629	5.04859	5.23836	0.0220941	0.0346835
PF3D7_1207500	5.42567	3.60275	19.1875	1.18e-05	3.72e-05
PF3D7_1207700	6.28664	8.82602	36.4405	1.57e-09	1.63e-08
PF3D7_1207900	1.4453	5.37096	3.27093	0.0705178	0.0998559
PF3D7_1208000	7.4062	3.82582	26.8927	2.15e-07	1.05e-06
PF3D7_1208300	4.99236	6.36607	20.9761	4.65e-06	1.58e-05
PF3D7_1208600	2.62635	6.40705	6.48234	0.0108952	0.0183281
PF3D7_1208700	4.40757	6.21224	12.7777	0.000350768	0.000818147
PF3D7_1209500	5.47746	4.5006	18.9444	1.35e-05	4.17e-05
PF3D7_1209600	7.69946	6.30616	36.8336	1.29e-09	1.37e-08
PF3D7_1209700	2.71049	5.4648	9.16421	0.00246795	0.00474647
PF3D7_1209800	3.68202	4.46054	10.0661	0.00151019	0.00302614
PF3D7_1209900	11.8213	9.64273	107.152	4.12e-25	5.42e-22
PF3D7_1210100	6.78229	6.6996	32.8272	1.01e-08	7.73e-08
PF3D7_1210300	3.03374	7.76988	14.6252	0.000131152	0.000332429
PF3D7_1210700	3.52922	5.11408	10.9607	0.000930658	0.00196671
PF3D7_1210900	4.45488	5.72631	18.1064	2.09e-05	6.24e-05
PF3D7_1211100	5.71117	7.91937	37.8848	7.5e-10	9.1e-09
PF3D7_1211300	2.2742	4.29362	7.30775	0.00686579	0.0120748
PF3D7_1211500	1.74512	6.37602	4.05913	0.043933	0.0650832
PF3D7_1211700	3.30243	7.36836	9.21668	0.0023982	0.00461909
PF3D7_1212000	3.85309	6.5252	9.6576	0.0018857	0.00369693
PF3D7_1212100	3.9508	7.1104	12.5618	0.000393711	0.000901526
PF3D7_1212200	6.1506	6.51144	25.85	3.69e-07	1.69e-06
PF3D7_1212300	4.7411	7.20051	29.2826	6.26e-08	3.65e-07
PF3D7_1212400	7.0467	6.0006	31.9453	1.59e-08	1.12e-07
PF3D7_1213400	7.28086	6.19246	29.5239	5.52e-08	3.27e-07
PF3D7_1213500	8.43124	7.28486	40.7776	1.71e-10	2.52e-09
PF3D7_1213600	3.11087	5.55521	10.2369	0.0013766	0.00279033
PF3D7_1214000	4.87473	7.23541	29.3936	5.91e-08	3.46e-07
PF3D7_1214100	2.06072	5.07258	4.52161	0.0334693	0.0508945
PF3D7_1214300	1.56215	8.1515	4.53254	0.0332562	0.0506349
PF3D7_1214500	5.09174	8.23317	23.7315	1.11e-06	4.4e-06
PF3D7_1214700	2.55566	5.71712	8.38154	0.00379051	0.00697401
PF3D7_1214800	9.94282	7.69195	47.5154	5.46e-12	1.42e-10
PF3D7_1214900	5.27915	7.80801	25.8164	3.75e-07	1.71e-06
PF3D7_1215000	8.70368	6.56877	38.0301	6.97e-10	8.65e-09
PF3D7_1215100	2.51192	6.43301	8.0913	0.00444783	0.00807609
PF3D7_1215300	7.28419	6.99827	40.4944	1.97e-10	2.87e-09
PF3D7_1215600	9.52386	7.62929	50.3174	1.31e-12	4.71e-11
PF3D7_1215900	1.70461	6.85223	4.75215	0.0292617	0.0450797
PF3D7_1216500	8.48911	9.78037	40.7252	1.75e-10	2.56e-09
PF3D7_1216600	11.2896	7.4339	43.0637	5.3e-11	9.61e-10
PF3D7_1216700	3.97676	6.20466	11.531	0.000684455	0.00148214
PF3D7_1217100	4.82582	7.2733	19.8667	8.3e-06	2.69e-05
PF3D7_1218800	7.16915	7.8612	33.9698	5.6e-09	4.75e-08
PF3D7_1219700	7.73937	7.42537	37.5067	9.11e-10	1.05e-08
PF3D7_1220000	4.27454	5.11065	13.7968	0.000203678	0.000499886
PF3D7_1220300	5.48096	4.48871	22.0751	2.62e-06	9.4e-06
PF3D7_1220700	5.07588	5.93102	22.0146	2.71e-06	9.65e-06
PF3D7_1221000	5.30897	5.11489	19.9083	8.12e-06	2.64e-05
PF3D7_1221100	7.31351	7.57115	26.8689	2.18e-07	1.05e-06
PF3D7_1221200	1.53759	6.42271	3.46611	0.0626384	0.0901541
PF3D7_1221300	3.58082	6.32185	11.037	0.000893137	0.00189503
PF3D7_1221400	7.30023	7.21004	36.7798	1.32e-09	1.4e-08
PF3D7_1221800	3.24599	6.20726	9.08139	0.00258223	0.00495902
PF3D7_1222100	2.84543	7.40308	14.9034	0.00011316	0.000290745
PF3D7_1222300	2.82533	9.33388	10.2973	0.00133227	0.0027109
PF3D7_1222700	10.7121	8.45365	55.1051	1.14e-13	6.26e-12
PF3D7_1222800	11.1463	9.19394	74.1197	7.35e-18	1.93e-15
PF3D7_1223000	7.86513	4.22559	28.2962	1.04e-07	5.65e-07
PF3D7_1223100	5.54201	6.2355	26.9414	2.1e-07	1.03e-06
PF3D7_1223300	1.32968	8.28762	3.95869	0.0466299	0.0687302
PF3D7_1224000	2.38755	6.38242	4.52796	0.0333454	0.0507413
PF3D7_1224100	6.61415	5.69478	29.4875	5.63e-08	3.31e-07
PF3D7_1224200	9.39041	8.65708	60.5579	7.14e-15	6.27e-13
PF3D7_1224500	6.49328	5.80639	30.4243	3.47e-08	2.19e-07
PF3D7_1225000	5.58453	7.02557	30.0526	4.2e-08	2.58e-07
PF3D7_1226500	4.08801	6.37055	14.7099	0.000125384	0.000319039
PF3D7_1226600	6.36272	7.83507	29.1074	6.85e-08	3.96e-07
PF3D7_1226900	4.62382	3.81249	14.9985	0.000107599	0.000277542
PF3D7_1227100	1.87904	6.20516	3.3366	0.0677544	0.0964018
PF3D7_1227300	2.04964	4.73034	4.90362	0.0268005	0.0414777
PF3D7_1228100	7.62709	4.01081	29.571	5.39e-08	3.22e-07
PF3D7_1228200	3.32848	4.91003	6.19568	0.0128063	0.0212442
PF3D7_1228300	4.62405	5.02797	15.6395	7.66e-05	0.000203665
PF3D7_1228500	5.81389	5.55428	27.1682	1.86e-07	9.28e-07
PF3D7_1228700	8.43763	6.2314	35.392	2.7e-09	2.61e-08
PF3D7_1229600	6.40593	5.80908	24.7733	6.45e-07	2.71e-06
PF3D7_1229800	4.58322	4.80844	15.5336	8.11e-05	0.000214102
PF3D7_1229900	4.1282	7.36892	14.6746	0.000127754	0.000324128
PF3D7_1230100	6.22983	6.96532	26.2625	2.98e-07	1.41e-06
PF3D7_1230300	5.70218	6.68482	24.3736	7.93e-07	3.3e-06
PF3D7_1230400	2.88939	5.10221	10.33	0.00130883	0.00267563
PF3D7_1230600	2.48908	6.79466	6.44604	0.01112	0.0186705
PF3D7_1231000	3.09086	8.00346	15.5673	7.96e-05	0.000210959
PF3D7_1231200	10.6699	6.83492	44.4891	2.56e-11	5.26e-10
PF3D7_1231300	6.60609	6.26875	27.7757	1.36e-07	7.11e-07
PF3D7_1231700	3.31234	4.7263	7.47434	0.00625844	0.0110584
PF3D7_1232000	6.47488	4.49589	24.9015	6.03e-07	2.57e-06
PF3D7_1232100	3.50984	7.29811	9.83909	0.00170842	0.00338213
PF3D7_1232200	3.80361	4.02848	12.6284	0.000379937	0.000874552
PF3D7_1232300	2.04552	4.84483	3.66715	0.0554949	0.0803561
PF3D7_1232500	5.46021	5.17058	18.578	1.63e-05	4.98e-05
PF3D7_1232900	3.55277	5.93763	10.8996	0.000961838	0.0020261
PF3D7_1233800	2.33761	6.72519	8.96812	0.00274732	0.00524923
PF3D7_1234000	3.3917	6.18121	15.4631	8.41e-05	0.000221605
PF3D7_1234300	8.87015	7.40072	54.0965	1.91e-13	9.85e-12
PF3D7_1234400	2.16329	5.53391	6.76014	0.00932167	0.0158946
PF3D7_1234600	2.96649	3.9994	8.64896	0.00327248	0.00611064
PF3D7_1234700	3.0151	8.11586	13.598	0.000226429	0.000550079
PF3D7_1234900	8.4872	10.1561	71.5095	2.76e-17	4.69e-15
PF3D7_1235000	6.89119	6.00332	31.3791	2.12e-08	1.45e-07
PF3D7_1235100	10.1264	6.30879	37.2532	1.04e-09	1.17e-08
PF3D7_1235200	6.84906	7.63938	28.2466	1.07e-07	5.77e-07
PF3D7_1235400	3.48893	6.59577	10.4472	0.00122835	0.00252506
PF3D7_1235600	4.57197	5.5744	23.1246	1.52e-06	5.79e-06
PF3D7_1235700	10.7758	8.60325	71.4442	2.85e-17	4.69e-15
PF3D7_1235800	3.38103	6.54059	9.79676	0.0017482	0.00345049
PF3D7_1236000	2.70466	4.47655	9.09159	0.00256787	0.00493505
PF3D7_1236500	10.3943	9.42036	69.9159	6.19e-17	9.58e-15
PF3D7_1236650	7.09898	6.4149	25.1893	5.2e-07	2.29e-06
PF3D7_1236800	4.12004	4.59671	14.9367	0.000111181	0.00028622
PF3D7_1236900	10.0187	6.20334	44.6099	2.4e-11	5.02e-10
PF3D7_1237000	3.29732	7.28598	15.9479	6.51e-05	0.000176421
PF3D7_1237300	5.29328	3.47612	17.9097	2.32e-05	6.89e-05
PF3D7_1237400	1.66006	8.14764	4.70249	0.0301189	0.0462058
PF3D7_1238000	3.64101	7.25169	9.66577	0.00187733	0.00368327
PF3D7_1238100	3.77852	9.25349	17.1501	3.45e-05	0.000100192
PF3D7_1238200	2.20309	4.9337	6.31274	0.0119873	0.0199738
PF3D7_1238400	7.86745	4.21065	29.0136	7.19e-08	4.12e-07
PF3D7_1238500	1.92444	6.94464	5.24678	0.0219874	0.0345754
PF3D7_1238600	7.32566	6.18424	37.3946	9.65e-10	1.1e-08
PF3D7_1239100	5.69866	5.45355	27.1763	1.86e-07	9.27e-07
PF3D7_1239200	4.18936	7.65378	11.9239	0.00055417	0.00122332
PF3D7_1239400	9.28931	8.10517	53.6695	2.37e-13	1.13e-11
PF3D7_1239500	7.39338	6.83163	40.9677	1.55e-10	2.33e-09
PF3D7_1239600	3.38359	3.20343	10.1277	0.00146058	0.00293566
PF3D7_1240100	2.19744	9.25795	7.95647	0.00479158	0.0086406
PF3D7_1241300	7.34137	3.7819	26.2266	3.04e-07	1.43e-06
PF3D7_1241600	7.98823	6.81739	44.5214	2.52e-11	5.21e-10
PF3D7_1241700	6.39401	7.00777	32.2835	1.33e-08	9.66e-08
PF3D7_1242300	12.2998	8.43723	72.9212	1.35e-17	3.03e-15
PF3D7_1242400	8.44513	7.04	48.4458	3.4e-12	9.82e-11
PF3D7_1242500	5.10831	4.86534	22.9304	1.68e-06	6.34e-06
PF3D7_1243000	5.02659	4.23605	23.1439	1.5e-06	5.74e-06
PF3D7_1243500	5.52421	6.71168	31.7839	1.72e-08	1.19e-07
PF3D7_1243900	4.14118	4.87395	16.73	4.31e-05	0.000122444
PF3D7_1244900	1.70118	4.62696	3.89979	0.0482922	0.0709023
PF3D7_1245000	6.18742	4.22178	22.5345	2.06e-06	7.57e-06
PF3D7_1245100	5.79264	4.72513	22.5599	2.04e-06	7.52e-06
PF3D7_1245400	2.30471	5.72721	3.67784	0.0551403	0.0798867
PF3D7_1245500	8.86161	5.11553	37.9784	7.15e-10	8.71e-09
PF3D7_1245600	3.44151	5.52508	15.9914	6.36e-05	0.000173303
PF3D7_1246100	1.76773	4.93567	4.70876	0.0300093	0.0460644
PF3D7_1246400	3.76397	7.95807	20.6044	5.65e-06	1.89e-05
PF3D7_1246800	5.38517	5.86783	26.1246	3.2e-07	1.5e-06
PF3D7_1246900	5.24821	5.66537	23.8912	1.02e-06	4.13e-06
PF3D7_1247000	9.7646	5.93984	35.3828	2.71e-09	2.61e-08
PF3D7_1247700	7.48675	6.41388	28.4998	9.37e-08	5.25e-07
PF3D7_1247800	6.4877	8.25181	27.9271	1.26e-07	6.63e-07
PF3D7_1248100	1.6644	7.51441	4.2189	0.0399762	0.059896
PF3D7_1248300	7.3773	5.53491	35.2627	2.88e-09	2.74e-08
PF3D7_1248400	8.33233	9.58259	46.785	7.92e-12	1.97e-10
PF3D7_1248800	5.29991	4.95633	20.6641	5.47e-06	1.84e-05
PF3D7_1249000	2.25905	5.16867	4.77315	0.0289069	0.0445803
PF3D7_1249200	6.89585	4.85409	27.2586	1.78e-07	8.95e-07
PF3D7_1250100	9.6107	10.4144	49.6018	1.88e-12	6.1e-11
PF3D7_1250400	7.28845	9.71773	29.1484	6.7e-08	3.89e-07
PF3D7_1250500	2.2096	4.72704	6.849	0.00886907	0.0151917
PF3D7_1250900	4.6936	8.10398	25.5822	4.24e-07	1.9e-06
PF3D7_1251000	2.6397	4.95947	8.87005	0.00289887	0.0055068
PF3D7_1251300	7.12274	6.23113	36.5731	1.47e-09	1.53e-08
PF3D7_1251400	4.58656	5.9666	23.8742	1.03e-06	4.15e-06
PF3D7_1252700	2.78988	9.11686	12.3404	0.000443264	0.00100277
PF3D7_1253400	1.47045	8.85045	3.38891	0.0656363	0.0939039
PF3D7_0102900	-2.37601	8.14262	8.15539	0.00429333	0.00781172
PF3D7_0103200	-2.68226	6.41083	6.40782	0.0113619	0.019016
PF3D7_0103300	-1.65806	7.7841	4.44332	0.035038	0.0530103
PF3D7_0104200	-3.64737	6.49486	15.0396	0.000105277	0.000272174
PF3D7_0106100	-1.91186	5.90932	4.30091	0.038092	0.0572359
PF3D7_0106700	-2.49145	9.64884	15.1428	9.97e-05	0.000259148
PF3D7_0107500	-4.8816	11.0927	47.4627	5.61e-12	1.45e-10
PF3D7_0108000	-2.48154	8.29303	9.9242	0.0016312	0.0032439
PF3D7_0109800	-1.97468	8.76838	10.5598	0.00115573	0.00239617
PF3D7_0110100	-2.55074	6.16963	8.41088	0.00372982	0.00686715
PF3D7_0110400	-2.74217	8.42249	16.3793	5.18e-05	0.000144203
PF3D7_0110600	-4.71684	10.6628	44.2792	2.85e-11	5.67e-10
PF3D7_0110700	-1.55404	7.53458	4.94084	0.0262293	0.0406416
PF3D7_0110800	-1.92848	9.18134	8.97452	0.0027377	0.00523466
PF3D7_0112800	-3.96433	8.87898	18.0815	2.12e-05	6.31e-05
PF3D7_0201900	-3.87425	8.61469	14.7744	0.000121168	0.000309413
PF3D7_0202100	-2.57629	10.9355	10.9861	0.000917961	0.00194144
PF3D7_0203200	-2.4847	7.69605	12.8054	0.000345626	0.000808304
PF3D7_0203700	-3.93946	9.10962	16.9461	3.85e-05	0.000109979
PF3D7_0204200	-2.0325	7.20744	6.77873	0.00922504	0.0157707
PF3D7_0204300	-3.53782	7.80649	17.8899	2.34e-05	6.95e-05
PF3D7_0204500	-2.85376	6.54258	13.5417	0.000233325	0.000564744
PF3D7_0204700	-1.64701	9.48441	5.331	0.0209494	0.0331237
PF3D7_0205400	-3.50402	6.84866	15.8591	6.82e-05	0.000184325
PF3D7_0205500	-1.79056	7.62759	5.00666	0.02525	0.0393093
PF3D7_0205700	-1.76879	8.83514	5.43289	0.019761	0.0313388
PF3D7_0205900	-2.76546	8.63725	10.8729	0.000975828	0.00205064
PF3D7_0206000	-1.95043	9.02032	7.98441	0.0047182	0.00852768
PF3D7_0206100	-1.40751	7.9408	4.71171	0.0299578	0.0460123
PF3D7_0206700	-3.04564	8.44531	16.0047	6.32e-05	0.00017245
PF3D7_0208300	-2.00958	7.68103	6.33584	0.0118322	0.0197404
PF3D7_0208400	-2.44477	8.77568	11.0224	0.000900198	0.00190715
PF3D7_0209100	-1.71828	7.9017	5.90816	0.0150709	0.0245369
PF3D7_0209600	-2.51264	5.57552	9.60609	0.00193933	0.00379078
PF3D7_0209700	-2.9574	8.27291	14.8026	0.000119369	0.000305507
PF3D7_0209800	-1.57397	11.8455	5.84986	0.0155783	0.0252691
PF3D7_0210800	-5.21409	9.09609	26.8326	2.22e-07	1.07e-06
PF3D7_0210900	-2.89743	10.3249	11.8461	0.00057782	0.0012743
PF3D7_0211800	-3.79901	9.10458	16.3543	5.25e-05	0.000145961
PF3D7_0212300	-2.75077	9.494	18.6006	1.61e-05	4.94e-05
PF3D7_0212400	-4.6973	10.0549	31.9642	1.57e-08	1.11e-07
PF3D7_0212500	-3.45138	10.6074	15.8337	6.92e-05	0.000186383
PF3D7_0214000	-2.22417	9.36842	9.93459	0.00162202	0.00323053
PF3D7_0214100	-4.72087	9.72163	36.2241	1.76e-09	1.8e-08
PF3D7_0214400	-2.27335	10.3622	11.5347	0.00068308	0.0014816
PF3D7_0214800	-3.34093	8.41449	24.0237	9.52e-07	3.88e-06
PF3D7_0215400	-4.16669	9.25569	33.285	7.96e-09	6.37e-08
PF3D7_0216100	-2.54868	5.53731	8.25137	0.00407213	0.00742465
PF3D7_0216200	-3.11128	7.49653	15.039	0.000105311	0.000272174
PF3D7_0216600	-3.17596	8.52792	21.8644	2.93e-06	1.04e-05
PF3D7_0217300	-4.37817	6.27943	23.6476	1.16e-06	4.58e-06
PF3D7_0218700	-1.69577	9.41691	6.4433	0.0111372	0.0186761
PF3D7_0219200	-2.05061	9.62904	7.8511	0.00507899	0.00911189
PF3D7_0301800	-3.39534	10.9986	11.5499	0.000677518	0.00147196
PF3D7_0302800	-3.42772	6.99302	16.2134	5.66e-05	0.00015575
PF3D7_0303300	-2.16416	8.01518	8.37216	0.00381013	0.00699542
PF3D7_0304200	-3.01328	9.8847	17.0904	3.56e-05	0.000103051
PF3D7_0305300	-5.96612	11.3743	57.4138	3.53e-14	2.65e-12
PF3D7_0305500	-2.14234	10.335	9.69244	0.00185028	0.0036329
PF3D7_0305700	-3.22331	8.84025	16.8988	3.94e-05	0.000112507
PF3D7_0307200	-3.00714	11.2291	23.8845	1.02e-06	4.13e-06
PF3D7_0308600	-2.44599	7.99499	11.9882	0.00053538	0.00118369
PF3D7_0308900	-4.86548	10.0351	48.7273	2.94e-12	8.7e-11
PF3D7_0309300	-2.67558	8.03552	11.5634	0.000672644	0.00146379
PF3D7_0309500	-4.35736	12.0584	38.1978	6.39e-10	8.09e-09
PF3D7_0309600	-1.46911	10.1132	5.89989	0.0151418	0.0246219
PF3D7_0309800	-2.65692	7.9999	15.1179	0.000100998	0.000262058
PF3D7_0310500	-2.05157	8.27014	6.80043	0.00911359	0.0155903
PF3D7_0310600	-1.60761	8.22779	4.79398	0.0285594	0.0440702
PF3D7_0310800	-2.02495	6.81426	7.9481	0.00481379	0.00867472
PF3D7_0311100	-2.42031	7.58086	10.832	0.000997607	0.0020914
PF3D7_0311500	-2.81359	8.11502	12.0332	0.000522623	0.0011601
PF3D7_0313000	-5.62406	6.28723	28.5634	9.07e-08	5.11e-07
PF3D7_0313400	-2.88617	5.92291	9.38153	0.00219182	0.00424332
PF3D7_0316600	-6.31779	8.97491	39.0232	4.19e-10	5.55e-09
PF3D7_0316900	-3.22811	9.043	17.6035	2.72e-05	8.02e-05
PF3D7_0317500	-1.78561	7.62014	6.81356	0.00904684	0.0154862
PF3D7_0317600	-1.5354	11.5879	5.55368	0.0184419	0.02946
PF3D7_0317700	-2.43934	9.22412	12.8399	0.000339301	0.000794925
PF3D7_0318200	-4.07212	9.89773	30.6292	3.12e-08	2.03e-07
PF3D7_0318300	-3.82291	8.07068	24.9401	5.91e-07	2.53e-06
PF3D7_0318600	-4.56897	9.04353	33.2279	8.2e-09	6.52e-08
PF3D7_0319700	-3.07212	10.6763	19.9589	7.91e-06	2.58e-05
PF3D7_0320900	-3.42268	9.62001	23.8549	1.04e-06	4.18e-06
PF3D7_0321800	-2.49412	10.2355	11.4993	0.000696232	0.00150516
PF3D7_0321900	-3.42099	9.93924	19.1302	1.22e-05	3.82e-05
PF3D7_0322000	-3.01389	11.0592	20.5857	5.7e-06	1.91e-05
PF3D7_0322100	-1.45807	7.05844	3.63172	0.0566881	0.0819485
PF3D7_0322400	-2.1042	6.67863	5.26501	0.0217583	0.0343201
PF3D7_0322700	-3.1737	8.96264	17.6641	2.64e-05	7.78e-05
PF3D7_0323700	-1.41553	9.00309	4.36849	0.0366093	0.055134
PF3D7_0403700	-4.40023	9.19362	36.6081	1.44e-09	1.51e-08
PF3D7_0405100	-2.07711	8.12929	9.39039	0.00218125	0.00422598
PF3D7_0405400	-3.86398	10.9204	28.3922	9.91e-08	5.44e-07
PF3D7_0406100	-4.27357	9.06507	32.9855	9.28e-09	7.16e-08
PF3D7_0406200	-2.90204	10.9785	6.87656	0.00873336	0.0149886
PF3D7_0406500	-6.89198	11.7095	44.1222	3.08e-11	5.97e-10
PF3D7_0407300	-3.16922	7.73612	18.7178	1.52e-05	4.66e-05
PF3D7_0408100	-1.86489	8.51948	6.00895	0.0142335	0.0234052
PF3D7_0409100	-2.69808	9.7974	14.7732	0.000121249	0.000309413
PF3D7_0409200	-1.5065	9.67658	5.13505	0.0234474	0.0366984
PF3D7_0409800	-1.5609	8.40439	6.41111	0.0113409	0.0189929
PF3D7_0410400	-1.31248	7.54552	3.45333	0.0631243	0.090655
PF3D7_0415100	-2.70055	6.1995	11.7282	0.000615593	0.00134744
PF3D7_0415900	-1.4163	11.6255	6.03488	0.0140259	0.0230783
PF3D7_0416900	-3.21882	8.17506	16.4811	4.91e-05	0.000137386
PF3D7_0417400	-2.79851	10.1207	12.6827	0.000369045	0.000855182
PF3D7_0418100	-1.94008	8.3237	9.04238	0.00263792	0.00505121
PF3D7_0418200	-3.49295	9.98941	24.7848	6.41e-07	2.71e-06
PF3D7_0418700	-2.13947	8.5941	9.79808	0.00174694	0.00345049
PF3D7_0419500	-2.61984	7.4566	11.4882	0.000700402	0.00151294
PF3D7_0419600	-4.9238	9.62303	24.9455	5.9e-07	2.53e-06
PF3D7_0419700	-1.98299	4.78745	5.80879	0.0159463	0.0257706
PF3D7_0419900	-3.33356	10.303	24.7404	6.56e-07	2.76e-06
PF3D7_0422200	-2.3208	9.50054	7.0264	0.00803165	0.013893
PF3D7_0422400	-1.8604	11.2185	9.61124	0.0019339	0.00378296
PF3D7_0422500	-4.11422	10.275	30.5788	3.21e-08	2.07e-07
PF3D7_0423100	-1.86492	8.43752	5.76331	0.0163643	0.0263652
PF3D7_0423600	-2.64392	9.2549	14.369	0.000150258	0.000377943
PF3D7_0501100	-5.58342	12.0014	54.5693	1.5e-13	7.9e-12
PF3D7_0501300	-3.72895	14.0849	17.093	3.56e-05	0.00010302
PF3D7_0501400	-6.5004	11.4637	47.1785	6.48e-12	1.64e-10
PF3D7_0502000	-2.56091	7.14435	10.6378	0.00110801	0.00230448
PF3D7_0505000	-2.28641	8.1821	8.73889	0.00311494	0.00587814
PF3D7_0505100	-1.75056	7.59212	3.45538	0.0630462	0.0906418
PF3D7_0505700	-3.15909	6.77269	12.2502	0.000465197	0.0010461
PF3D7_0506100	-1.79621	8.5286	6.8774	0.00872925	0.0149886
PF3D7_0506800	-2.03587	7.62762	7.10686	0.00767894	0.0133708
PF3D7_0507100	-3.61127	11.9296	23.2691	1.41e-06	5.41e-06
PF3D7_0507600	-2.69302	7.44535	12.9088	0.000327041	0.000771008
PF3D7_0507800	-4.94826	10.5823	48.278	3.7e-12	1.04e-10
PF3D7_0508500	-2.28886	5.30838	4.8322	0.0279329	0.0431795
PF3D7_0508600	-3.35635	7.59917	16.0385	6.21e-05	0.000169924
PF3D7_0508700	-4.5962	9.29245	43.5502	4.13e-11	7.82e-10
PF3D7_0509400	-2.91328	10.8891	20.0003	7.74e-06	2.53e-05
PF3D7_0509500	-1.66459	4.18594	4.11275	0.0425611	0.0634078
PF3D7_0509800	-4.7257	9.24172	45.8096	1.3e-11	3.01e-10
PF3D7_0511500	-4.65382	13.8228	42.5764	6.8e-11	1.2e-09
PF3D7_0512300	-2.08634	6.13691	6.63993	0.0099718	0.0168828
PF3D7_0512600	-2.12469	5.75666	5.8004	0.0160225	0.0258621
PF3D7_0513200	-3.18993	9.61913	18.802	1.45e-05	4.48e-05
PF3D7_0513300	-1.99511	11.4087	7.02463	0.00803961	0.0138976
PF3D7_0516300	-2.17878	6.51596	4.74962	0.0293048	0.0451146
PF3D7_0516700	-2.52213	9.39463	15.1365	0.000100009	0.000259747
PF3D7_0516900	-2.92818	11.4803	18.9887	1.31e-05	4.08e-05
PF3D7_0517200	-2.57597	6.80209	9.36188	0.00221544	0.00427961
PF3D7_0517700	-3.43508	11.1329	28.4408	9.66e-08	5.34e-07
PF3D7_0518500	-3.296	8.08471	15.0231	0.000106201	0.000274206
PF3D7_0519200	-1.69766	9.96148	6.59198	0.0102439	0.0173101
PF3D7_0519400	-2.07859	10.9046	11.3809	0.000742023	0.00159629
PF3D7_0520000	-2.67778	10.927	15.5173	8.18e-05	0.000215743
PF3D7_0520600	-5.30873	9.29187	55.4699	9.49e-14	5.41e-12
PF3D7_0520900	-3.0796	9.62953	17.6013	2.72e-05	8.02e-05
PF3D7_0521700	-2.22884	6.67005	6.10137	0.0135077	0.0222953
PF3D7_0522300	-1.23721	8.68423	3.55426	0.0593927	0.0857247
PF3D7_0523800	-1.5108	9.25441	4.72166	0.0297849	0.0457734
PF3D7_0524000	-2.99629	12.9468	20.067	7.48e-06	2.45e-05
PF3D7_0524100	-4.60922	9.52052	40.7773	1.71e-10	2.52e-09
PF3D7_0524300	-2.44323	4.91224	6.54582	0.0105131	0.0177421
PF3D7_0524400	-2.60863	8.89065	14.7529	0.00012256	0.000312458
PF3D7_0524900	-5.08851	8.71896	50.4105	1.25e-12	4.56e-11
PF3D7_0525100	-5.47814	11.6199	42.4205	7.36e-11	1.27e-09
PF3D7_0525200	-3.85904	9.00031	18.5481	1.66e-05	5.04e-05
PF3D7_0525500	-2.81838	8.30211	13.7816	0.000205337	0.000503018
PF3D7_0526500	-5.31917	9.3598	48.8503	2.76e-12	8.45e-11
PF3D7_0526900	-2.23055	8.00298	8.6668	0.0032406	0.00606402
PF3D7_0527100	-1.7814	8.61875	6.34298	0.0117847	0.0196735
PF3D7_0527900	-4.16611	9.1219	19.053	1.27e-05	3.96e-05
PF3D7_0528200	-2.53623	9.83772	17.4362	2.97e-05	8.7e-05
PF3D7_0528700	-2.95298	8.201	16.6735	4.44e-05	0.000125463
PF3D7_0529000	-5.20597	8.46615	44.3557	2.74e-11	5.54e-10
PF3D7_0529900	-2.7521	9.70071	14.2807	0.000157474	0.00039346
PF3D7_0530100	-1.99255	7.25715	7.99892	0.00468053	0.00847521
PF3D7_0530600	-2.09339	7.31457	7.86451	0.00504145	0.00905396
PF3D7_0531400	-2.8465	8.05995	12.1985	0.000478286	0.00107095
PF3D7_0601900	-2.01142	9.93204	3.92974	0.0474393	0.0698058
PF3D7_0602100	-2.01321	9.77677	9.79312	0.00175166	0.00345344
PF3D7_0602600	-1.93173	8.55781	8.93516	0.00279732	0.0053293
PF3D7_0603000	-2.13672	8.54274	7.21302	0.00723765	0.0126359
PF3D7_0605100	-1.43169	9.64188	3.87665	0.0489622	0.0718269
PF3D7_0605800	-2.76064	8.03461	12.4805	0.000411216	0.000936717
PF3D7_0605900	-3.34444	10.8492	13.2202	0.000276948	0.000661809
PF3D7_0606100	-3.13789	10.2289	20.5943	5.68e-06	1.9e-05
PF3D7_0606500	-3.13633	9.39712	14.718	0.000124847	0.000317979
PF3D7_0606600	-6.65837	11.0752	56.0552	7.05e-14	4.51e-12
PF3D7_0606700	-5.45614	10.0613	40.044	2.48e-10	3.48e-09
PF3D7_0607000	-3.12513	10.8883	22.3117	2.32e-06	8.38e-06
PF3D7_0608700	-2.21212	10.0457	7.88851	0.00497498	0.00895293
PF3D7_0609000	-3.57046	10.886	21.1101	4.34e-06	1.48e-05
PF3D7_0609100	-2.70144	9.57705	10.9297	0.000946332	0.00199503
PF3D7_0609700	-7.22067	11.1732	62.4874	2.68e-15	2.73e-13
PF3D7_0609900	-2.74512	7.78951	14.053	0.000177734	0.000441982
PF3D7_0610100	-2.48903	9.21522	13.4168	0.000249376	0.000600283
PF3D7_0610700	-4.04824	5.88703	21.406	3.72e-06	1.29e-05
PF3D7_0610800	-4.88409	11.1594	48.9795	2.59e-12	8.1e-11
PF3D7_0610900	-3.08573	10.2795	20.2419	6.82e-06	2.26e-05
PF3D7_0612800	-1.86225	5.38371	5.34314	0.020804	0.0329136
PF3D7_0612900	-4.79332	9.77495	43.3405	4.6e-11	8.58e-10
PF3D7_0615600	-3.81624	8.45475	26.9321	2.11e-07	1.03e-06
PF3D7_0617100	-3.58241	9.69513	28.4465	9.63e-08	5.34e-07
PF3D7_0617200	-2.14483	9.7297	10.8495	0.000988231	0.00207339
PF3D7_0617900	-1.6037	10.127	7.28871	0.00693893	0.012179
PF3D7_0619000	-2.56925	9.05561	11.6662	0.000636458	0.0013908
PF3D7_0619200	-3.16791	9.0154	18.7954	1.46e-05	4.49e-05
PF3D7_0620500	-2.51067	7.18339	11.7521	0.000607731	0.00133245
PF3D7_0620600	-1.70057	5.4467	5.0421	0.0247385	0.0385815
PF3D7_0621800	-1.61956	10.5599	5.40699	0.0200563	0.031788
PF3D7_0622200	-1.77833	9.10766	8.11242	0.0043963	0.00799355
PF3D7_0622800	-4.10994	10.3675	26.3637	2.83e-07	1.34e-06
PF3D7_0623100	-2.51404	10.2043	15.8426	6.88e-05	0.000185745
PF3D7_0623800	-4.78835	12.6683	43.2644	4.78e-11	8.86e-10
PF3D7_0624000	-3.23537	10.2681	23.8706	1.03e-06	4.15e-06
PF3D7_0624600	-3.46685	11.1823	27.7996	1.35e-07	7.05e-07
PF3D7_0625400	-3.41198	7.11538	19.7895	8.65e-06	2.8e-05
PF3D7_0625600	-1.84195	7.8927	5.93088	0.0148778	0.0242474
PF3D7_0626000	-3.047	6.5254	11.821	0.000585676	0.00128947
PF3D7_0626700	-3.11782	9.56692	12.2006	0.000477731	0.00107062
PF3D7_0626800	-2.96606	12.5753	22.8916	1.71e-06	6.43e-06
PF3D7_0627100	-4.40135	10.3222	37.5331	8.99e-10	1.05e-08
PF3D7_0627300	-3.21521	9.62744	24.2379	8.51e-07	3.52e-06
PF3D7_0627500	-1.41331	10.3258	3.36525	0.0665856	0.0949521
PF3D7_0627700	-2.62949	10.6233	16.2553	5.54e-05	0.000152981
PF3D7_0627800	-2.78559	9.76916	15.9707	6.43e-05	0.000174851
PF3D7_0627900	-1.63453	7.5564	5.15966	0.0231175	0.0362467
PF3D7_0628200	-1.5767	11.6462	6.77316	0.0092539	0.0157995
PF3D7_0628300	-2.06544	11.2592	7.00172	0.00814313	0.0140489
PF3D7_0629100	-2.89632	9.33172	10.7124	0.00106422	0.00222044
PF3D7_0629500	-3.98913	9.2403	29.0531	7.04e-08	4.05e-07
PF3D7_0629700	-2.02585	11.6445	10.3387	0.00130267	0.00266718
PF3D7_0629800	-1.548	8.33968	5.53669	0.0186218	0.0296933
PF3D7_0629900	-3.3164	8.9567	22.6301	1.96e-06	7.28e-06
PF3D7_0630900	-2.31871	8.77449	10.3896	0.00126727	0.00260077
PF3D7_0702200	-3.64563	8.7167	23.075	1.56e-06	5.92e-06
PF3D7_0703500	-2.20382	10.5493	11.5069	0.000693395	0.00150026
PF3D7_0703700	-2.09195	8.77052	9.47252	0.00208572	0.0040531
PF3D7_0703900	-1.74379	10.3721	8.46897	0.00361255	0.00668398
PF3D7_0704000	-3.03186	7.96932	17.153	3.45e-05	0.000100145
PF3D7_0704600	-2.10062	10.7807	11.098	0.000864202	0.00183957
PF3D7_0705700	-1.89669	9.96346	5.72135	0.0167598	0.0268873
PF3D7_0706000	-2.81052	10.6952	16.8196	4.11e-05	0.000117171
PF3D7_0707500	-3.63421	10.098	12.1384	0.000493933	0.00110224
PF3D7_0707700	-1.60643	8.81342	7.32466	0.00680148	0.0119777
PF3D7_0707900	-2.41347	9.36695	11.6561	0.000639926	0.00139606
PF3D7_0708100	-2.24632	8.12995	7.70352	0.00551133	0.00983071
PF3D7_0708500	-1.95242	8.22363	8.73787	0.00311669	0.00587814
PF3D7_0708800	-3.11674	11.7369	20.5016	5.96e-06	1.98e-05
PF3D7_0708900	-2.56592	7.30243	8.4591	0.00363222	0.00670623
PF3D7_0709000	-4.69355	9.94459	46.7892	7.9e-12	1.97e-10
PF3D7_0709300	-2.4122	7.27653	10.3046	0.00132698	0.00270432
PF3D7_0709600	-2.0362	8.99688	6.47068	0.0109668	0.0184369
PF3D7_0709800	-3.38173	5.08108	13.5485	0.000232477	0.000563211
PF3D7_0710100	-4.24228	8.19591	24.4261	7.72e-07	3.21e-06
PF3D7_0710700	-2.97752	8.56427	17.3539	3.1e-05	9.03e-05
PF3D7_0710800	-4.46054	6.5828	19.3029	1.12e-05	3.52e-05
PF3D7_0711000	-3.25062	7.50826	11.5319	0.000684134	0.00148214
PF3D7_0711100	-2.388	6.9631	8.3727	0.003809	0.00699542
PF3D7_0711300	-2.41852	5.293	6.65506	0.00988746	0.0167723
PF3D7_0713400	-3.47028	7.42611	17.7658	2.5e-05	7.4e-05
PF3D7_0713500	-2.44795	7.49206	9.49376	0.00206172	0.00401212
PF3D7_0714300	-2.84941	9.68769	14.8106	0.000118867	0.000304517
PF3D7_0714600	-3.0891	8.18514	19.7677	8.75e-06	2.82e-05
PF3D7_0716000	-2.15505	8.66333	12.2075	0.000475977	0.00106851
PF3D7_0716100	-2.26459	9.06006	12.341	0.000443122	0.00100277
PF3D7_0716200	-6.9417	11.0444	42.2029	8.23e-11	1.41e-09
PF3D7_0716800	-2.63643	9.81203	18.3457	1.84e-05	5.56e-05
PF3D7_0717200	-4.8006	6.61411	19.3246	1.1e-05	3.49e-05
PF3D7_0717700	-2.86468	8.9688	10.3753	0.00127715	0.00261901
PF3D7_0719300	-1.90734	8.28043	5.96494	0.0145931	0.02386
PF3D7_0719600	-1.50077	10.6162	4.98187	0.0256143	0.0398057
PF3D7_0719900	-4.28562	9.00099	20.5951	5.67e-06	1.9e-05
PF3D7_0720600	-2.99826	7.45375	12.9709	0.000316362	0.000747843
PF3D7_0720700	-3.70851	10.6797	27.4746	1.59e-07	8.16e-07
PF3D7_0721000	-3.56761	7.92069	15.4006	8.7e-05	0.000227201
PF3D7_0721200	-4.53488	7.5325	22.6984	1.9e-06	7.04e-06
PF3D7_0721300	-2.98429	9.49003	21.4362	3.66e-06	1.27e-05
PF3D7_0722300	-1.85834	9.14789	5.9776	0.0144887	0.0237507
PF3D7_0722400	-3.43768	9.04983	15.1709	9.82e-05	0.000255814
PF3D7_0722500	-4.68929	8.29562	37.7348	8.1e-10	9.69e-09
PF3D7_0722600	-2.86048	9.0323	15.3857	8.76e-05	0.000228771
PF3D7_0725100	-2.03505	8.24665	10.1817	0.00141838	0.00286397
PF3D7_0726300	-1.6011	7.06089	4.09734	0.0429509	0.0638904
PF3D7_0726500	-2.59206	11.1806	12.8947	0.000329513	0.000775446
PF3D7_0727200	-2.63244	8.02591	12.6245	0.000380728	0.000875608
PF3D7_0727300	-6.59928	6.59112	37.623	8.58e-10	1.02e-08
PF3D7_0727400	-2.6067	7.65442	7.71487	0.00547677	0.0097757
PF3D7_0727900	-3.2526	8.72398	13.8476	0.000198245	0.000487916
PF3D7_0729300	-1.69977	9.77494	6.06789	0.0137661	0.022665
PF3D7_0729400	-1.48275	8.58876	5.25449	0.0218902	0.0344868
PF3D7_0729500	-2.20815	8.42867	12.4996	0.000407029	0.000927985
PF3D7_0730300	-3.26135	12.4028	25.3188	4.86e-07	2.16e-06
PF3D7_0731100	-5.98309	12.709	41.0056	1.52e-10	2.33e-09
PF3D7_0731500	-3.13814	7.99695	10.1652	0.0014312	0.00288543
PF3D7_0801000	-2.82076	11.7267	13.6512	0.000220098	0.000536184
PF3D7_0801500	-2.4692	8.70652	12.5796	0.000389972	0.000893743
PF3D7_0801800	-4.59536	10.9723	45.4397	1.57e-11	3.51e-10
PF3D7_0802400	-1.65964	8.56641	6.11049	0.0134382	0.0222085
PF3D7_0802500	-4.56492	7.53231	25.0226	5.67e-07	2.45e-06
PF3D7_0802600	-3.66429	5.83077	17.3898	3.04e-05	8.89e-05
PF3D7_0803000	-1.99775	7.47744	8.45601	0.0036384	0.00671292
PF3D7_0803100	-2.78004	9.71359	18.4902	1.71e-05	5.18e-05
PF3D7_0804000	-1.42328	9.68491	5.49935	0.0190235	0.0302605
PF3D7_0804300	-2.49869	8.18932	8.73351	0.00312414	0.00588377
PF3D7_0804600	-1.82663	7.48877	3.74172	0.0530698	0.0772272
PF3D7_0804800	-1.77777	8.90789	8.24678	0.00408245	0.00743662
PF3D7_0805600	-1.74693	8.33156	7.64666	0.00568774	0.0101248
PF3D7_0806600	-2.3075	8.04805	11.9886	0.000535266	0.00118369
PF3D7_0806700	-3.11531	8.27021	16.3953	5.14e-05	0.000143138
PF3D7_0806800	-4.5814	10.6537	29.5521	5.44e-08	3.24e-07
PF3D7_0807100	-3.7178	7.70204	22.3823	2.23e-06	8.15e-06
PF3D7_0807300	-3.27712	7.26945	15.8188	6.97e-05	0.000187232
PF3D7_0807600	-4.31961	10.5952	42.6536	6.53e-11	1.16e-09
PF3D7_0807700	-5.49119	6.42286	30.9586	2.64e-08	1.76e-07
PF3D7_0807900	-3.78804	8.74297	17.2882	3.21e-05	9.34e-05
PF3D7_0808300	-1.83369	9.57418	7.05881	0.00788765	0.013698
PF3D7_0810600	-2.95659	11.2742	18.2572	1.93e-05	5.8e-05
PF3D7_0811200	-2.52672	8.51722	11.6388	0.000645891	0.00140674
PF3D7_0811300	-5.79203	12.304	52.4808	4.34e-13	1.91e-11
PF3D7_0811500	-1.24278	8.70256	4.06939	0.0436669	0.0647254
PF3D7_0812400	-3.38284	9.36662	25.0225	5.67e-07	2.45e-06
PF3D7_0812500	-2.61121	10.63	16.9813	3.77e-05	0.00010831
PF3D7_0812900	-2.44171	5.73675	5.96967	0.014554	0.0238406
PF3D7_0813000	-2.81832	9.90204	12.9138	0.000326164	0.000769629
PF3D7_0813900	-1.27788	9.27315	4.00939	0.0452476	0.0669176
PF3D7_0814200	-3.49705	12.6046	28.9721	7.34e-08	4.2e-07
PF3D7_0814500	-6.50652	9.68273	45.6685	1.4e-11	3.18e-10
PF3D7_0815200	-4.12058	9.60958	39.0176	4.2e-10	5.55e-09
PF3D7_0816000	-3.01463	9.10478	15.9587	6.47e-05	0.000175776
PF3D7_0816100	-2.39693	8.03789	8.76896	0.003064	0.00578707
PF3D7_0817500	-2.06245	9.21489	5.76078	0.0163878	0.0263869
PF3D7_0818000	-1.67816	7.07969	4.27668	0.0386387	0.0579912
PF3D7_0818200	-4.71406	12.2992	45.236	1.75e-11	3.83e-10
PF3D7_0818500	-4.40871	10.6934	35.923	2.05e-09	2.08e-08
PF3D7_0818700	-2.79197	9.83274	19.0693	1.26e-05	3.93e-05
PF3D7_0819100	-2.27076	8.5037	10.1422	0.00144912	0.00291708
PF3D7_0819200	-1.53703	5.38977	3.49679	0.0614878	0.0886435
PF3D7_0820000	-4.50637	9.48337	36.8103	1.3e-09	1.38e-08
PF3D7_0820200	-2.18534	7.17133	9.3645	0.00221228	0.00427664
PF3D7_0820500	-3.90073	7.36513	23.1186	1.52e-06	5.8e-06
PF3D7_0821300	-1.79198	7.60199	5.82648	0.0157867	0.0255442
PF3D7_0821500	-2.42747	7.73435	12.6608	0.000373403	0.000862041
PF3D7_0822600	-5.0269	11.0669	48.2968	3.66e-12	1.04e-10
PF3D7_0822800	-1.93171	7.18526	5.26342	0.0217782	0.0343311
PF3D7_0823100	-2.49662	7.18488	10.0761	0.00150208	0.00301218
PF3D7_0823200	-7.01252	10.569	72.1301	2.01e-17	3.79e-15
PF3D7_0823300	-1.71631	8.79535	5.87396	0.0153664	0.0249604
PF3D7_0824600	-1.7416	7.61703	5.99747	0.0143264	0.0235433
PF3D7_0824900	-1.32923	8.21119	4.13495	0.0420064	0.0626524
PF3D7_0825500	-1.29132	9.37492	3.9184	0.0477603	0.0701997
PF3D7_0826100	-1.92451	11.4847	8.67802	0.0032207	0.00603537
PF3D7_0826500	-2.98588	8.43076	19.3115	1.11e-05	3.51e-05
PF3D7_0826700	-1.27332	12.2481	3.99686	0.045585	0.0673032
PF3D7_0827000	-2.50166	9.71367	14.3228	0.000153989	0.000386588
PF3D7_0827800	-3.51749	7.8374	16.2197	5.64e-05	0.000155392
PF3D7_0827900	-1.75779	10.0485	4.19748	0.0404842	0.0606226
PF3D7_0830500	-4.2654	12.2191	26.0635	3.3e-07	1.53e-06
PF3D7_0830800	-3.43246	4.67046	7.7681	0.00531768	0.00950464
PF3D7_0831700	-5.89492	13.3078	40.4552	2.01e-10	2.91e-09
PF3D7_0903400	-3.51182	10.9894	27.8949	1.28e-07	6.73e-07
PF3D7_0903500	-4.49185	9.60663	41.6944	1.07e-10	1.71e-09
PF3D7_0904000	-2.70004	9.20747	17.7342	2.54e-05	7.51e-05
PF3D7_0904600	-2.80119	8.70721	16.5468	4.75e-05	0.000132993
PF3D7_0905100	-2.5224	9.79061	12.2999	0.000452976	0.00102211
PF3D7_0905900	-2.18353	7.85799	8.41625	0.00371881	0.00685168
PF3D7_0906500	-2.17366	10.6619	8.63047	0.00330587	0.00616861
PF3D7_0906600	-4.02623	11.6234	32.5576	1.16e-08	8.58e-08
PF3D7_0907200	-2.33457	9.29687	8.59174	0.0033769	0.00627889
PF3D7_0907700	-1.45206	9.10346	3.32784	0.0681163	0.0967677
PF3D7_0908600	-1.53223	7.22556	4.4278	0.0353582	0.0534333
PF3D7_0909700	-3.73786	10.2362	22.1707	2.49e-06	8.95e-06
PF3D7_0909900	-4.01509	9.01142	23.5457	1.22e-06	4.78e-06
PF3D7_0910300	-1.95828	6.48664	5.50954	0.018913	0.0301211
PF3D7_0910500	-1.26792	8.56737	4.11139	0.0425955	0.0634231
PF3D7_0911400	-2.31059	6.49828	3.9753	0.0461723	0.0680938
PF3D7_0911900	-2.19606	11.1865	12.1903	0.000480376	0.00107472
PF3D7_0912000	-3.13217	7.63262	15.9868	6.38e-05	0.000173548
PF3D7_0912800	-1.98911	6.50561	4.81049	0.028287	0.0437012
PF3D7_0912900	-1.62858	7.56308	4.04118	0.0444027	0.065742
PF3D7_0913200	-4.30348	10.4388	33.7834	6.16e-09	5.1e-08
PF3D7_0913300	-2.77607	8.12993	9.51168	0.00204168	0.003979
PF3D7_0914200	-3.5705	9.93667	21.1727	4.2e-06	1.44e-05
PF3D7_0914300	-1.92341	7.97133	6.893	0.00865338	0.0148804
PF3D7_0914600	-1.96893	7.32226	5.98006	0.0144685	0.0237323
PF3D7_0914700	-3.46592	10.2863	23.42	1.3e-06	5.06e-06
PF3D7_0915100	-2.03549	8.73175	11.4839	0.000702029	0.00151521
PF3D7_0915400	-4.04325	11.0927	22.5575	2.04e-06	7.52e-06
PF3D7_0915600	-1.35087	8.15432	3.99926	0.0455202	0.0672452
PF3D7_0916700	-3.75041	11.2798	20.1889	7.02e-06	2.32e-05
PF3D7_0918100	-3.11069	9.51017	17.4226	2.99e-05	8.75e-05
PF3D7_0919000	-4.75459	11.9985	42.1376	8.51e-11	1.43e-09
PF3D7_0919800	-2.58797	8.7274	14.6867	0.00012694	0.000322684
PF3D7_0920800	-2.20992	10.1135	8.84241	0.00294311	0.00558278
PF3D7_0920900	-2.09759	7.0504	8.24593	0.00408435	0.00743662
PF3D7_0921000	-1.6605	8.38587	4.74456	0.029391	0.0451945
PF3D7_0921200	-2.69283	8.55542	18.1325	2.06e-05	6.17e-05
PF3D7_0921600	-3.26832	9.07426	16.7343	4.3e-05	0.000122431
PF3D7_0921900	-2.41688	9.13599	13.5494	0.000232362	0.000563211
PF3D7_0922200	-4.77302	12.6887	41.2528	1.34e-10	2.11e-09
PF3D7_0922500	-3.36369	10.2219	13.2132	0.000277987	0.000663687
PF3D7_0922600	-3.57801	10.6444	25.7101	3.97e-07	1.8e-06
PF3D7_0922700	-1.84906	8.73153	9.05676	0.00261726	0.00501896
PF3D7_0923200	-2.62816	7.71394	9.7038	0.00183888	0.0036132
PF3D7_0923300	-2.32351	4.8422	6.07391	0.0137193	0.0226162
PF3D7_0923900	-2.55163	8.71536	14.7968	0.00011974	0.000306157
PF3D7_0924000	-5.0659	9.23841	46.1878	1.07e-11	2.57e-10
PF3D7_0925200	-2.76592	9.37212	18.1415	2.05e-05	6.15e-05
PF3D7_0925700	-1.92205	7.95238	5.35658	0.0206442	0.0327002
PF3D7_0925900	-4.71233	11.6335	34.146	5.11e-09	4.38e-08
PF3D7_0926100	-3.0637	11.1495	21.83	2.98e-06	1.05e-05
PF3D7_0926700	-2.85771	6.36779	4.80585	0.0283633	0.0437933
PF3D7_0928500	-1.8976	7.36445	6.90158	0.00861194	0.0148189
PF3D7_0930400	-1.68727	9.87055	6.42743	0.0112371	0.0188311
PF3D7_0930500	-2.20036	9.30271	10.4781	0.00120798	0.00249269
PF3D7_0931000	-3.03203	7.90938	10.1779	0.00142137	0.00286782
PF3D7_0931100	-2.95002	10.8349	19.6587	9.26e-06	2.97e-05
PF3D7_0932100	-2.51187	7.77869	12.0466	0.000518881	0.001154
PF3D7_0933000	-3.3968	9.40891	19.5944	9.57e-06	3.07e-05
PF3D7_0934100	-1.82697	6.71209	3.71821	0.0538219	0.0781056
PF3D7_0935000	-2.22517	8.43107	10.7405	0.00104817	0.00219046
PF3D7_0935200	-4.28669	8.64902	28.6611	8.62e-08	4.89e-07
PF3D7_0935500	-3.64106	6.66292	12.9775	0.000315261	0.000745909
PF3D7_0936800	-5.58002	10.5314	38.9913	4.26e-10	5.6e-09
PF3D7_1001700	-3.70019	10.2787	23.3518	1.35e-06	5.21e-06
PF3D7_1002400	-3.13692	11.1352	21.3628	3.8e-06	1.31e-05
PF3D7_1002500	-1.9703	5.04804	3.32326	0.0683061	0.0969851
PF3D7_1003500	-1.7254	10.6246	6.88861	0.00867466	0.0149073
PF3D7_1003800	-1.44329	9.08888	4.64123	0.0312126	0.0477443
PF3D7_1004000	-1.73322	11.3169	8.72746	0.00313453	0.00589535
PF3D7_1004300	-4.35651	9.61272	40.3168	2.16e-10	3.07e-09
PF3D7_1005100	-1.63267	8.97592	5.84795	0.0155952	0.0252809
PF3D7_1005600	-2.60253	8.77996	10.293	0.00133537	0.00271511
PF3D7_1006700	-2.33531	9.02116	11.445	0.000716872	0.00154597
PF3D7_1006800	-2.0483	11.5016	11.3752	0.000744331	0.00159734
PF3D7_1007600	-3.03871	7.97626	13.596	0.000226665	0.000550144
PF3D7_1007800	-6.92946	5.31231	30.4642	3.4e-08	2.16e-07
PF3D7_1007900	-1.27094	9.55114	3.84948	0.0497614	0.072775
PF3D7_1008500	-4.66863	8.50243	41.9931	9.16e-11	1.53e-09
PF3D7_1008800	-3.13813	11.4722	18.0969	2.1e-05	6.26e-05
PF3D7_1009000	-3.1683	7.19381	15.769	7.16e-05	0.00019174
PF3D7_1009200	-3.06283	7.37555	12.9531	0.000319384	0.000754308
PF3D7_1009300	-1.92481	6.07122	4.74633	0.0293608	0.0451744
PF3D7_1009400	-2.25362	6.33291	7.04174	0.00796315	0.0138017
PF3D7_1009800	-1.72753	8.78283	5.62473	0.0177088	0.0283405
PF3D7_1009900	-1.48741	6.86457	3.50086	0.0613369	0.0884745
PF3D7_1010000	-3.01724	5.81627	13.841	0.000198951	0.000489197
PF3D7_1010100	-3.82486	7.4954	19.4732	1.02e-05	3.25e-05
PF3D7_1010200	-2.56952	9.02132	14.1978	0.000164561	0.000410777
PF3D7_1010600	-2.0605	8.58555	11.3451	0.000756473	0.00162207
PF3D7_1012400	-2.41292	9.85232	7.44688	0.00635465	0.0112058
PF3D7_1012600	-4.03149	10.3296	32.3439	1.29e-08	9.43e-08
PF3D7_1012700	-2.43547	8.92491	10.447	0.00122846	0.00252506
PF3D7_1012900	-6.71369	10.169	52.2577	4.87e-13	2.03e-11
PF3D7_1013900	-2.85306	9.12822	18.7663	1.48e-05	4.55e-05
PF3D7_1014600	-1.9347	10.5389	9.95671	0.00160264	0.00319921
PF3D7_1015200	-4.36457	7.62587	29.4326	5.79e-08	3.4e-07
PF3D7_1015300	-1.7617	8.01789	5.80054	0.0160212	0.0258621
PF3D7_1015900	-4.61004	12.5847	25.5842	4.23e-07	1.9e-06
PF3D7_1016700	-5.48532	10.6725	43.4397	4.37e-11	8.22e-10
PF3D7_1017900	-2.96311	7.09412	12.8125	0.000344319	0.000805964
PF3D7_1018300	-4.76561	9.81098	42.4964	7.08e-11	1.24e-09
PF3D7_1018500	-1.91009	8.36132	7.04685	0.00794046	0.0137715
PF3D7_1018600	-3.6351	10.498	32.6405	1.11e-08	8.35e-08
PF3D7_1018700	-3.83186	9.60074	27.0638	1.97e-07	9.74e-07
PF3D7_1018800	-2.96472	7.74646	9.65366	0.00188975	0.00370211
PF3D7_1020000	-2.08607	8.91451	6.35738	0.0116894	0.0195393
PF3D7_1020700	-3.26967	9.26806	20.6782	5.43e-06	1.83e-05
PF3D7_1021100	-1.99295	7.75876	4.53827	0.0331451	0.050495
PF3D7_1021400	-2.25934	7.84388	9.83924	0.00170828	0.00338213
PF3D7_1022400	-2.35865	8.71499	9.90539	0.00164795	0.00327228
PF3D7_1022600	-2.2811	9.84959	12.3725	0.000435703	0.000989071
PF3D7_1023900	-2.82624	12.0023	15.7516	7.22e-05	0.000193114
PF3D7_1024800	-5.53563	12.9084	48.2606	3.73e-12	1.04e-10
PF3D7_1025000	-4.78741	10.9247	24.1506	8.91e-07	3.66e-06
PF3D7_1025100	-2.1383	10.3415	7.98401	0.00471923	0.00852768
PF3D7_1026800	-3.99604	12.2605	30.2622	3.77e-08	2.35e-07
PF3D7_1027200	-1.8977	6.88702	5.74292	0.0165553	0.0266078
PF3D7_1027300	-3.55034	12.2395	22.3287	2.3e-06	8.33e-06
PF3D7_1027800	-3.15524	12.1009	22.7913	1.81e-06	6.73e-06
PF3D7_1028300	-2.06829	8.80681	9.41443	0.00215285	0.0041771
PF3D7_1028400	-2.53357	8.70489	12.8596	0.000335751	0.000788012
PF3D7_1029200	-2.47446	7.9818	13.6166	0.000224199	0.000545164
PF3D7_1029400	-3.40297	6.25838	13.2326	0.000275128	0.000658057
PF3D7_1029600	-4.27059	11.0482	28.4059	9.84e-08	5.41e-07
PF3D7_1030000	-1.63843	8.68158	5.63267	0.0176287	0.0282296
PF3D7_1030100	-1.89791	9.21433	7.57141	0.00593015	0.0105278
PF3D7_1030200	-3.00315	5.8894	10.8514	0.000987211	0.00207291
PF3D7_1030600	-2.18368	7.85093	7.09245	0.00774093	0.013452
PF3D7_1032100	-3.27309	10.3862	22.5823	2.01e-06	7.44e-06
PF3D7_1033100	-4.34325	12.2964	28.3605	1.01e-07	5.52e-07
PF3D7_1033500	-3.57703	7.86646	17.3694	3.08e-05	8.97e-05
PF3D7_1033600	-2.42266	10.4653	15.4085	8.66e-05	0.000226709
PF3D7_1033700	-2.42799	8.48696	12.1778	0.000483621	0.00108106
PF3D7_1034000	-1.93305	6.53449	5.59765	0.0179846	0.0287644
PF3D7_1034900	-3.76572	10.7294	23.7553	1.09e-06	4.36e-06
PF3D7_1035000	-1.68969	6.12281	4.51605	0.0335782	0.0509776
PF3D7_1037300	-2.00066	9.57716	7.25461	0.00707194	0.012363
PF3D7_1037600	-2.51477	8.59106	13.2444	0.000273396	0.000654508
PF3D7_1038000	-2.80798	11.4533	13.7418	0.000209731	0.000512827
PF3D7_1038800	-2.6744	8.18719	12.0092	0.000529382	0.00117338
PF3D7_1103100	-1.44993	10.8306	3.8727	0.0490775	0.0719348
PF3D7_1103600	-1.40717	6.85552	3.7847	0.0517233	0.0754346
PF3D7_1104100	-3.15726	8.70265	16.9627	3.81e-05	0.000109138
PF3D7_1104200	-2.90778	10.378	16.7318	4.31e-05	0.000122444
PF3D7_1105400	-2.8852	11.6429	22.3223	2.31e-06	8.34e-06
PF3D7_1105600	-2.67552	9.61799	16.9897	3.76e-05	0.000107951
PF3D7_1105700	-4.10722	8.95517	34.3113	4.7e-09	4.13e-08
PF3D7_1106700	-1.61568	5.88918	3.37286	0.0662784	0.094597
PF3D7_1107700	-2.63478	8.85328	15.4453	8.49e-05	0.000223441
PF3D7_1108000	-3.31474	8.77012	24.149	8.92e-07	3.66e-06
PF3D7_1108400	-4.39273	10.745	33.4885	7.17e-09	5.8e-08
PF3D7_1108700	-3.95056	8.2506	26.5392	2.58e-07	1.23e-06
PF3D7_1110200	-4.29083	10.9709	30.0026	4.31e-08	2.63e-07
PF3D7_1110400	-3.32764	12.0723	25.8783	3.64e-07	1.67e-06
PF3D7_1110900	-1.53059	9.0166	5.79814	0.0160431	0.0258795
PF3D7_1111700	-1.99401	7.19715	6.14924	0.0131468	0.021768
PF3D7_1113100	-3.84781	10.4922	31.9559	1.58e-08	1.11e-07
PF3D7_1113400	-2.29534	9.30855	12.5077	0.000405282	0.000925605
PF3D7_1113600	-1.87947	8.02468	5.26801	0.0217209	0.0342817
PF3D7_1113700	-2.01684	5.38296	5.05588	0.0245426	0.0382986
PF3D7_1114200	-1.80875	9.91977	6.66596	0.00982718	0.0166916
PF3D7_1115400	-3.98967	8.9645	27.4149	1.64e-07	8.34e-07
PF3D7_1115500	-2.58753	8.08245	10.623	0.00111688	0.00232109
PF3D7_1116400	-3.02171	7.05106	11.9237	0.000554238	0.00122332
PF3D7_1116800	-5.2991	11.7219	30.9001	2.72e-08	1.81e-07
PF3D7_1117300	-4.13077	8.05401	21.6344	3.3e-06	1.15e-05
PF3D7_1117400	-5.3284	6.76539	25.2727	4.98e-07	2.21e-06
PF3D7_1117700	-2.57959	11.938	16.0138	6.29e-05	0.000171981
PF3D7_1117800	-1.88996	7.11421	7.01823	0.0080684	0.0139383
PF3D7_1118300	-4.93351	11.184	33.3818	7.57e-09	6.09e-08
PF3D7_1118500	-2.63432	9.77356	13.7844	0.000205028	0.000502729
PF3D7_1118600	-3.53902	8.47305	21.3377	3.85e-06	1.33e-05
PF3D7_1119300	-2.94548	9.16729	21.7059	3.18e-06	1.12e-05
PF3D7_1119400	-5.20146	9.17096	49.3418	2.15e-12	6.82e-11
PF3D7_1119800	-1.35765	8.1462	4.18899	0.0406873	0.060892
PF3D7_1119900	-2.32395	9.41455	8.30179	0.00396061	0.00725147
PF3D7_1120100	-1.79307	11.008	5.15635	0.0231616	0.0362943
PF3D7_1120400	-2.71429	9.3523	15.8963	6.69e-05	0.000181113
PF3D7_1120500	-2.37713	8.30415	10.3735	0.0012784	0.00261952
PF3D7_1121100	-2.73377	10.0737	14.0257	0.000180327	0.000448008
PF3D7_1121600	-6.96364	11.7783	80.3735	3.1e-19	1.16e-16
PF3D7_1122300	-2.4756	7.60197	10.2022	0.00140274	0.00283892
PF3D7_1122800	-1.72174	7.53789	4.08667	0.0432228	0.0641756
PF3D7_1123100	-3.4152	10.1207	25.9078	3.58e-07	1.65e-06
PF3D7_1123400	-2.61262	9.78725	15.6523	7.61e-05	0.000202704
PF3D7_1124100	-4.91618	8.7623	35.0674	3.18e-09	2.98e-08
PF3D7_1124400	-2.25682	7.0385	7.97498	0.00474282	0.00855855
PF3D7_1124800	-2.07944	9.90338	9.56403	0.00198427	0.00387573
PF3D7_1125400	-1.76931	7.06744	3.86826	0.0492074	0.072085
PF3D7_1125500	-2.09165	7.2519	8.49868	0.00355404	0.00658963
PF3D7_1126000	-2.0337	10.0577	4.91385	0.0266422	0.041257
PF3D7_1128000	-3.4279	10.4197	28.6324	8.75e-08	4.95e-07
PF3D7_1128200	-3.40686	7.47184	12.8403	0.000339241	0.000794925
PF3D7_1129100	-5.13275	11.7221	50.061	1.49e-12	5.23e-11
PF3D7_1130000	-2.95301	6.98648	12.1144	0.000500335	0.00111463
PF3D7_1130100	-1.33283	9.83397	4.62893	0.0314372	0.04806
PF3D7_1130200	-2.79784	11.3402	14.0032	0.0001825	0.000452979
PF3D7_1130400	-2.2362	7.89981	7.85051	0.00508063	0.00911189
PF3D7_1132200	-2.83849	10.5571	16.5967	4.62e-05	0.000129677
PF3D7_1132600	-2.52192	6.96606	9.71643	0.00182628	0.00359114
PF3D7_1133700	-4.0484	10.366	30.2156	3.87e-08	2.4e-07
PF3D7_1133800	-2.26944	8.66983	12.8712	0.000333673	0.000783833
PF3D7_1133900	-3.23561	8.62469	18.9847	1.32e-05	4.09e-05
PF3D7_1134200	-1.28896	9.92955	4.41991	0.0355219	0.0536499
PF3D7_1134700	-2.71925	10.0111	18.2876	1.9e-05	5.72e-05
PF3D7_1134800	-3.56474	7.83191	24.7884	6.4e-07	2.71e-06
PF3D7_1135100	-2.5671	8.58541	13.3298	0.000261217	0.000627636
PF3D7_1135400	-1.70464	5.96257	4.16491	0.0412697	0.0616935
PF3D7_1136300	-2.1012	10.5722	6.65939	0.00986345	0.0167424
PF3D7_1136400	-3.2622	9.53613	19.4223	1.05e-05	3.33e-05
PF3D7_1136500	-1.98632	10.118	10.1637	0.00143232	0.00288549
PF3D7_1137100	-2.03744	6.5234	5.4358	0.0197281	0.0313056
PF3D7_1137300	-3.18027	8.93937	20.4262	6.2e-06	2.06e-05
PF3D7_1138100	-3.29361	5.69877	12.8032	0.000346022	0.000808512
PF3D7_1138200	-4.38451	6.03726	19.1308	1.22e-05	3.82e-05
PF3D7_1138500	-3.81606	10.3997	30.3232	3.66e-08	2.29e-07
PF3D7_1138600	-2.0733	7.47773	7.87526	0.00501156	0.00900643
PF3D7_1138800	-1.70109	8.75335	7.54905	0.00600417	0.0106377
PF3D7_1139800	-3.01021	7.91479	16.3959	5.14e-05	0.000143138
PF3D7_1140800	-1.23509	8.24184	3.70947	0.0541045	0.0784292
PF3D7_1142400	-2.37149	7.26151	9.38009	0.00219354	0.00424354
PF3D7_1143300	-2.55651	9.70736	16.6499	4.5e-05	0.000126492
PF3D7_1143800	-4.16467	9.76666	25.6708	4.05e-07	1.83e-06
PF3D7_1144600	-4.89894	7.32652	33.8369	5.99e-09	4.99e-08
PF3D7_1145100	-3.47378	7.77847	14.2895	0.000156733	0.000392354
PF3D7_1145400	-2.88669	7.61449	11.6604	0.000638461	0.00139402
PF3D7_1145800	-2.45732	7.08012	8.95585	0.00276583	0.00528052
PF3D7_1149600	-1.84739	9.94923	8.31716	0.00392723	0.00719536
PF3D7_1200700	-5.1221	13.6479	35.3116	2.81e-09	2.69e-08
PF3D7_1200800	-3.16201	9.18068	19.1994	1.18e-05	3.71e-05
PF3D7_1202500	-2.8203	7.2055	12.406	0.000427948	0.000973147
PF3D7_1202600	-1.50086	9.71284	5.72539	0.0167213	0.0268419
PF3D7_1203100	-3.54322	7.2736	17.5616	2.78e-05	8.17e-05
PF3D7_1203200	-4.05969	7.38432	20.9422	4.73e-06	1.6e-05
PF3D7_1203500	-5.00035	9.83737	37.6947	8.27e-10	9.85e-09
PF3D7_1203700	-3.71535	12.7596	30.0407	4.23e-08	2.58e-07
PF3D7_1205500	-3.04298	9.76643	23.3929	1.32e-06	5.12e-06
PF3D7_1205900	-1.79693	8.21165	7.82867	0.00514239	0.00921636
PF3D7_1206200	-1.59596	10.7745	7.27839	0.00697891	0.0122247
PF3D7_1206600	-13.4001	9.53027	118.45	1.38e-27	3.64e-24
PF3D7_1207600	-1.90197	7.27431	5.93197	0.0148686	0.0242474
PF3D7_1210400	-6.1077	8.2513	34.3801	4.53e-09	4.03e-08
PF3D7_1210600	-4.77931	11.0897	32.1741	1.41e-08	1.02e-07
PF3D7_1211200	-4.17139	9.64516	24.2156	8.61e-07	3.55e-06
PF3D7_1211400	-2.86474	10.4067	19.5349	9.88e-06	3.16e-05
PF3D7_1211600	-1.44217	7.97373	3.60697	0.0575379	0.0831313
PF3D7_1211900	-1.82399	9.25619	7.49906	0.00617312	0.0109223
PF3D7_1212500	-4.84191	8.28105	37.8691	7.57e-10	9.13e-09
PF3D7_1212700	-2.42575	11.2592	14.3138	0.000154725	0.000388066
PF3D7_1213700	-3.26315	6.24021	12.6151	0.000382637	0.000879229
PF3D7_1213800	-3.60007	8.80263	19.7017	9.05e-06	2.91e-05
PF3D7_1213900	-3.86925	9.97486	23.4578	1.28e-06	4.98e-06
PF3D7_1214400	-2.12292	5.98946	7.3167	0.00683166	0.0120228
PF3D7_1216000	-1.77888	5.63047	4.99512	0.0254188	0.0395254
PF3D7_1216200	-4.59105	7.85792	21.6878	3.21e-06	1.12e-05
PF3D7_1216300	-2.24059	8.6459	12.2574	0.000463416	0.00104388
PF3D7_1216400	-3.58104	8.63244	27.7157	1.41e-07	7.32e-07
PF3D7_1216900	-3.83238	10.9602	34.1712	5.05e-09	4.35e-08
PF3D7_1217200	-3.09994	10.4133	22.3432	2.28e-06	8.29e-06
PF3D7_1217800	-1.63869	4.71482	5.01057	0.0251931	0.0392439
PF3D7_1218200	-2.45094	9.77874	10.7336	0.00105207	0.00219682
PF3D7_1218300	-3.68195	7.34966	16.5275	4.79e-05	0.000134206
PF3D7_1218400	-3.14147	9.81926	22.9245	1.68e-06	6.35e-06
PF3D7_1218500	-4.07576	10.2074	24.7813	6.42e-07	2.71e-06
PF3D7_1219100	-2.23829	8.58381	11.1502	0.000840217	0.00179287
PF3D7_1219600	-1.46077	8.59136	4.50949	0.0337072	0.051144
PF3D7_1223400	-5.18585	12.4446	52.3591	4.62e-13	1.99e-11
PF3D7_1223500	-1.4997	9.42848	5.26987	0.0216976	0.0342656
PF3D7_1223800	-2.56052	6.68746	7.46611	0.00628714	0.0111017
PF3D7_1224300	-4.58124	13.2124	37.4567	9.35e-10	1.07e-08
PF3D7_1224400	-2.21482	9.08402	11.3767	0.000743722	0.00159733
PF3D7_1225600	-2.63544	9.28232	15.4284	8.57e-05	0.000225232
PF3D7_1225700	-3.30851	8.23284	18.3654	1.82e-05	5.51e-05
PF3D7_1225800	-1.20608	8.96983	3.27946	0.0701519	0.0994449
PF3D7_1226300	-6.04437	11.6321	35.862	2.12e-09	2.12e-08
PF3D7_1227700	-2.05638	9.9119	7.77597	0.00529458	0.00946978
PF3D7_1227800	-3.47047	10.8125	26.7431	2.32e-07	1.12e-06
PF3D7_1228800	-3.00182	8.65732	11.6533	0.000640872	0.00139696
PF3D7_1228900	-3.4922	7.21002	10.8874	0.000968206	0.00203625
PF3D7_1229000	-3.50954	8.05339	14.0811	0.000175094	0.00043583
PF3D7_1229100	-4.94101	11.3534	34.8833	3.5e-09	3.23e-08
PF3D7_1229400	-2.55187	10.8821	10.4804	0.0012065	0.00249161
PF3D7_1229500	-2.25145	10.1774	9.79243	0.00175231	0.00345344
PF3D7_1230000	-1.61493	7.79906	4.00474	0.0453724	0.0670645
PF3D7_1230700	-3.78023	7.79636	20.2991	6.62e-06	2.19e-05
PF3D7_1230800	-1.57519	8.4396	6.26027	0.0123476	0.0205351
PF3D7_1230900	-3.6557	10.7684	30.4128	3.49e-08	2.2e-07
PF3D7_1232400	-2.13378	8.0571	6.39837	0.0114225	0.0191053
PF3D7_1233100	-1.97402	6.65857	4.3877	0.0361992	0.0545476
PF3D7_1233600	-3.78891	11.7692	19.6758	9.18e-06	2.95e-05
PF3D7_1233900	-2.90715	7.86159	16.4306	5.05e-05	0.000140795
PF3D7_1234500	-1.86811	6.59366	3.2933	0.069563	0.0986633
PF3D7_1234800	-1.55444	9.23388	5.15481	0.0231821	0.0363049
PF3D7_1235300	-4.01343	11.0872	35.6582	2.35e-09	2.32e-08
PF3D7_1235900	-1.89972	8.49232	8.35436	0.00384762	0.00705442
PF3D7_1236400	-2.54742	8.20306	12.7137	0.000362988	0.000843658
PF3D7_1237200	-2.67731	9.67944	16.2771	5.47e-05	0.000151388
PF3D7_1237500	-3.49809	9.03037	27.4551	1.61e-07	8.21e-07
PF3D7_1237600	-1.57323	9.35943	5.94597	0.014751	0.0240756
PF3D7_1237700	-2.34444	8.70789	11.0598	0.000882192	0.00187404
PF3D7_1237800	-1.58032	6.19189	4.27559	0.0386634	0.0579952
PF3D7_1237900	-3.73822	10.2966	23.8492	1.04e-06	4.18e-06
PF3D7_1238300	-2.44083	9.4132	12.6859	0.000368418	0.000854769
PF3D7_1238800	-6.02527	11.5688	55.4806	9.44e-14	5.41e-12
PF3D7_1239900	-3.5124	8.79742	25.8626	3.67e-07	1.68e-06
PF3D7_1240000	-3.2493	7.35985	14.679	0.000127459	0.000323691
PF3D7_1241100	-3.95557	8.54313	27.5391	1.54e-07	7.94e-07
PF3D7_1242200	-2.16344	6.80378	5.3521	0.0206973	0.0327646
PF3D7_1242800	-1.2163	9.35932	3.85788	0.0495129	0.0724519
PF3D7_1244200	-2.38853	7.76949	11.7802	0.00059865	0.00131583
PF3D7_1244800	-1.56341	9.18952	4.96248	0.0259031	0.0401833
PF3D7_1245800	-3.19845	6.73079	16.3311	5.32e-05	0.000147603
PF3D7_1246300	-2.72764	7.9924	11.4033	0.000733136	0.00157846
PF3D7_1246600	-2.31495	7.73766	7.28619	0.00694868	0.012188
PF3D7_1247300	-3.12735	6.74658	13.9129	0.00019148	0.000472594
PF3D7_1247900	-2.93646	8.70486	21.1921	4.15e-06	1.43e-05
PF3D7_1248200	-1.27571	8.34608	3.55412	0.059398	0.0857247
PF3D7_1248600	-2.14021	6.28226	4.41747	0.0355728	0.0536959
PF3D7_1248700	-3.06785	10.2753	22.5497	2.05e-06	7.54e-06
PF3D7_1249100	-2.77921	8.44549	16.6366	4.53e-05	0.000127249
PF3D7_1249300	-2.52025	6.99082	10.9529	0.000934588	0.00197185
PF3D7_1249800	-1.94393	9.64495	10.01	0.00155688	0.00311495
PF3D7_1250200	-4.25313	9.72386	36.8541	1.27e-09	1.37e-08
PF3D7_1250600	-1.84853	9.44227	9.04639	0.00263213	0.00504381
PF3D7_1250700	-1.50895	8.07781	5.52605	0.0187353	0.0298562
PF3D7_1251100	-1.47868	8.08361	5.09868	0.0239441	0.0374313
PF3D7_1251500	-1.20465	9.69072	3.6495	0.056086	0.0811228

## Sheet: Adjusted for cell composition
logFC	logCPM	LR	PValue	FDR
PF3D7_0108800	10.6715	6.27193	8.34291	0.00387196	0.0903889
PF3D7_0203400	40.7451	7.45158	12.8396	0.000339354	0.0255274
PF3D7_0204600	14.1001	5.88643	9.89195	0.00166003	0.0660643
PF3D7_0217100	33.4861	7.12645	12.0072	0.000529942	0.0357507
PF3D7_0304100	16.4193	7.64825	9.6583	0.00188498	0.0708481
PF3D7_0309900	23.6048	4.83522	9.70356	0.00183911	0.070126
PF3D7_0311300	33.9681	6.8916	10.6416	0.00110573	0.0510382
PF3D7_0311700	12.9794	9.71725	9.05169	0.00262452	0.0767236
PF3D7_0316100	21.2269	5.68261	9.9671	0.00159362	0.0660643
PF3D7_0316200	33.6383	5.39404	9.07667	0.0025889	0.0767236
PF3D7_0405300	15.2219	6.40049	11.0423	0.000890566	0.0459427
PF3D7_0417000	18.0859	8.63074	9.72825	0.00181457	0.070126
PF3D7_0420400	46.9285	5.89569	11.1848	0.000824717	0.0433966
PF3D7_0515400	13.4648	9.48763	8.89552	0.00285871	0.081753
PF3D7_0517800	16.4366	7.3242	9.11876	0.00253001	0.0767236
PF3D7_0518600	36.9859	5.0422	11.7637	0.00060396	0.038183
PF3D7_0522700	39.942	5.30212	10.5771	0.00114497	0.0512892
PF3D7_0524600	18.478	7.81139	13.6672	0.000218231	0.0230036
PF3D7_0607700	14.2312	8.61259	10.5687	0.00115016	0.0512892
PF3D7_0624700	19.1741	8.34823	8.61601	0.0033322	0.0855838
PF3D7_0625000	34.8155	5.54994	9.01927	0.00267149	0.0772383
PF3D7_0625300	13.6598	6.21476	8.85993	0.00291498	0.0824658
PF3D7_0625900	35.1254	6.40395	8.42847	0.0036939	0.0875555
PF3D7_0628100	11.34	9.62545	12.8632	0.000335113	0.0255274
PF3D7_0705800	19.7334	9.53534	14.4881	0.000141048	0.0176713
PF3D7_0707200	14.5177	6.69979	8.64959	0.00327135	0.0855838
PF3D7_0719000	11.2477	7.16835	8.81716	0.00298411	0.0834934
PF3D7_0720900	27.5627	7.89532	22.6436	1.95014e-06	0.00102616
PF3D7_0803200	40.7055	7.03163	13.4544	0.000244432	0.0232042
PF3D7_0811600	34.0835	7.69971	9.43386	0.00213016	0.0737426
PF3D7_0813700	11.7057	6.25733	10.9879	0.000917075	0.0464005
PF3D7_0820700	15.1916	6.90112	8.10631	0.00441114	0.0983535
PF3D7_0826200	43.7332	6.50026	11.9351	0.000550868	0.0362334
PF3D7_0914100	26.0809	7.0453	17	3.73794e-05	0.00702466
PF3D7_0915300	34.5981	5.39368	10.7492	0.00104324	0.0490135
PF3D7_0923800	9.97472	8.11649	9.07171	0.00259595	0.0767236
PF3D7_0929100	25.8087	6.30647	11.555	0.000675673	0.0395538
PF3D7_0936100	49.4787	5.34229	14.6176	0.000131681	0.0173227
PF3D7_1002800	26.0791	7.53122	15.3642	8.86524e-05	0.012276
PF3D7_1006000	29.218	5.67145	10.754	0.00104052	0.0490135
PF3D7_1006300	13.9954	8.92232	9.31893	0.00226798	0.0762275
PF3D7_1021200	31.0801	8.10888	8.49937	0.0035527	0.0858407
PF3D7_1034300	38.1595	4.71284	9.14735	0.00249079	0.0767236
PF3D7_1103400	20.137	4.9021	9.22734	0.00238427	0.0765003
PF3D7_1108300	36.4285	4.63502	12.9394	0.000321731	0.0255274
PF3D7_1112100	9.94165	5.99946	8.48208	0.00358662	0.0858407
PF3D7_1114400	37.3241	6.00522	9.89258	0.00165947	0.0660643
PF3D7_1115100	12.8874	9.65451	9.91182	0.00164221	0.0660643
PF3D7_1123800	12.1004	7.25042	9.48785	0.00206837	0.0725584
PF3D7_1129500	30.2329	6.74426	16.0204	6.26628e-05	0.00949565
PF3D7_1144300	9.51748	9.40673	9.25635	0.0023468	0.0762275
PF3D7_1145200	9.77852	8.57078	8.50987	0.00353225	0.0858407
PF3D7_1145600	25.5094	7.82807	14.334	0.000153079	0.0183069
PF3D7_1147200	13.7245	9.02873	11.1879	0.000823339	0.0433966
PF3D7_1203400	20.0494	5.7457	8.61362	0.00333659	0.0855838
PF3D7_1208700	24.9968	6.22807	12.1316	0.000495739	0.0352511
PF3D7_1212400	30.8892	6.01554	8.74231	0.00310911	0.0834934
PF3D7_1215600	31.3519	7.63519	11.4476	0.000715873	0.0407059
PF3D7_1229600	19.51	5.8265	8.12242	0.00437211	0.0983165
PF3D7_1232500	38.8918	5.19228	9.96997	0.00159114	0.0660643
PF3D7_1234900	17.7014	10.1572	18.0141	2.19271e-05	0.00576901
PF3D7_1236650	36.3268	6.42698	9.52911	0.00202239	0.0719041
PF3D7_1250100	12.4134	10.4153	8.48091	0.00358893	0.0858407
PF3D7_0203700	-10.7198	9.10932	21.5855	3.384e-06	0.00148388
PF3D7_0204300	-9.63487	7.80314	17.6079	2.71462e-05	0.0059518
PF3D7_0210900	-8.00589	10.3242	11.4185	0.000727167	0.0407059
PF3D7_0219200	-6.21721	9.6288	9.15221	0.00248417	0.0767236
PF3D7_0406100	-6.76723	9.06435	10.169	0.00142818	0.0615991
PF3D7_0501300	-9.38183	14.0848	19.4249	1.04632e-05	0.00344108
PF3D7_0503400	-8.65249	7.31104	12.4033	0.000428577	0.0313218
PF3D7_0507100	-7.40095	11.9295	10.9015	0.000960858	0.0476984
PF3D7_0512600	-7.86514	5.75016	8.71111	0.00316277	0.084053
PF3D7_0522800	-8.63301	7.5091	12.8383	0.000339589	0.0255274
PF3D7_0527900	-8.908	9.12149	9.61298	0.00193207	0.0713155
PF3D7_0529000	-6.68937	8.46484	8.50482	0.00354208	0.0858407
PF3D7_0612900	-7.00179	9.77447	10.5079	0.00118866	0.0521227
PF3D7_0624000	-5.80675	10.2676	8.31454	0.0039329	0.0903889
PF3D7_0629500	-6.64919	9.23844	9.86736	0.00168237	0.0660643
PF3D7_0630500	-6.38085	7.68283	8.2133	0.00415845	0.0943179
PF3D7_0630900	-6.0848	8.77252	8.7418	0.00310998	0.0834934
PF3D7_0702400	-10.0255	10.8314	18.4237	1.76842e-05	0.00516967
PF3D7_0705700	-7.19319	9.96301	9.28849	0.00230598	0.0762275
PF3D7_0707900	-6.85419	9.36628	11.5527	0.000676519	0.0395538
PF3D7_0801000	-7.57748	11.7264	13.5822	0.000228337	0.023106
PF3D7_0805200	-14.8906	6.91029	15.9521	6.49645e-05	0.00949565
PF3D7_0810600	-5.91658	11.2737	8.78825	0.00303178	0.0834934
PF3D7_0811300	-7.13717	12.3038	12.9867	0.000313716	0.0255274
PF3D7_0818200	-5.85621	12.299	9.10768	0.00254539	0.0767236
PF3D7_0829100	-6.01968	8.47446	8.30859	0.00394579	0.0903889
PF3D7_0830500	-10.7498	12.2188	25.9719	3.46417e-07	0.000303808
PF3D7_0914200	-7.14137	9.93545	12.0692	0.000512604	0.0354911
PF3D7_0916700	-10.323	11.2795	25.0423	5.60852e-07	0.000368901
PF3D7_0919000	-6.83866	11.9983	11.7466	0.000609534	0.038183
PF3D7_0920800	-6.30454	10.1131	8.60605	0.00335049	0.0855838
PF3D7_0922200	-7.67486	12.6885	13.9238	0.000190376	0.0217774
PF3D7_0925900	-8.76152	11.6332	17.7373	2.53609e-05	0.0059518
PF3D7_0936200	-9.21663	8.11618	13.6642	0.000218583	0.0230036
PF3D7_1001800	-12.4572	10.2677	16.8123	4.12646e-05	0.00723781
PF3D7_1008800	-7.30593	11.4719	12.9625	0.00031779	0.0255274
PF3D7_1012900	-8.29891	10.1678	10.8276	0.000999963	0.0487204
PF3D7_1016700	-9.21206	10.6717	20.08	7.42687e-06	0.00279144
PF3D7_1016800	-12.3968	10.956	17.1596	3.43672e-05	0.00695539
PF3D7_1023900	-7.1735	12.0021	13.2948	0.000266144	0.0241457
PF3D7_1024800	-7.19356	12.9083	11.2999	0.000775127	0.0424867
PF3D7_1026800	-6.28079	12.2605	8.55403	0.00344759	0.0858407
PF3D7_1104200	-6.50148	10.3776	9.26194	0.00233965	0.0762275
PF3D7_1124800	-6.05523	9.90279	9.18737	0.00243691	0.0767236
PF3D7_1129100	-5.74048	11.7219	8.30626	0.00395087	0.0903889
PF3D7_1135400	-7.08781	5.95778	8.77311	0.00305703	0.0834934
PF3D7_1200700	-10.8878	13.6478	27.2629	1.77587e-07	0.000233616
PF3D7_1201000	-9.69191	8.77698	9.25927	0.00234306	0.0762275
PF3D7_1216200	-8.91177	7.85796	13.4352	0.000246947	0.0232042
PF3D7_1224300	-6.1128	13.2123	9.59449	0.00195162	0.0713155
PF3D7_1229100	-6.82599	11.3532	8.58055	0.00339773	0.0858407
PF3D7_1246200	-7.97595	6.84263	9.53069	0.00202064	0.0719041
PF3D7_1252300	-8.98739	11.4383	16.4615	4.9648e-05	0.008164
PF3D7_1252600	-7.72592	9.70363	11.6523	0.00064124	0.0392349
PF3D7_1253800	-20.1303	5.64977	30.138	4.02368e-08	0.000105863
